# Supplementary material for: Tetra­aqua­bis[2-(thio­semi­carbazono­methyl)benzene­sulfonato]manganese(II)
Source: Acta Crystallogr Sect E Struct Rep Online. 2009 Oct 31;65(Pt 11):m1491. doi: 10.1107/S160053680904495X (PMC2971282; doi:10.1107/S160053680904495X)
Supplement: Supplementary file 1 [file e-65-m1491-sup1.cif]

##############################################################################
###                                                                        ###
###        Electronic paper (Acta Crystallographica Section E)             ###
###                                                                        ###
##############################################################################
#                                                                            #
# This CIF contains the data in a paper accepted for publication in Acta     #
# Crystallographica Section E. It conforms to the requirements of Notes      #
# for Authors for Section E, and has been peer reviewed under the auspices   #
# of the IUCr Commission on Journals.                                        #
#                                                                            #
# Full details of the Crystallographic Information File format               #
# are given in the paper "The Crystallographic Information File (CIF):       #
# a New Standard Archive File for Crystallography" by S. R. Hall, F. H.      #
# Allen and I. D. Brown [Acta Cryst. (1991), A47, 655-685].                  #
#                                                                            #
# The current version of the core CIF dictionary is obtainable from          #
# ftp://ftp.iucr.org/pub/cif_core.dic. The current version number is 2.4.    #
#                                                                            #
# Software is freely available for graphical display of the structure(s) in  #
# this CIF.  For information consult the CIF home page http://www.iucr.org/  #
# cif/home.html                                                              #
#                                                                            #
# This file may be used for bona fide research purposes within the           #
# scientific community so long as proper attribution is given to the journal # 
# article from which it was obtained.                                        #
#                                                                            #
##############################################################################
                                             
data_global
_audit_creation_method     'form.cif (version 2.0)'
_journal_data_validation_number     ?
_journal_date_recd_electronic     2009-10-27
_journal_date_accepted     2009-10-27
_journal_name_full     'Acta Crystallographica, Section E'
_journal_year     2009
_journal_volume     65
_journal_issue     11
_journal_page_first     m1491
_journal_page_last     m1491
_journal_paper_category     QM
_journal_coeditor_code     HB5192
_publ_contact_author_name     'Prof. Tai Xi-Shi'
_publ_contact_author_address
;
Department of Chemistry and Chemical Engineering, Weifang University,
Weifang 261061,
People's Republic of China
;
_publ_contact_author_email     'taixishi@lzu.edu.cn'
_publ_contact_author_fax     '(+86)536 8785157'
_publ_contact_author_phone     '(+86)536 8785283'
_publ_section_title
;
Tetraaquabis[2-(thiosemicarbazonomethyl)benzenesulfonato]manganese(II)
;
loop_
    _publ_author_name
    _publ_author_footnote
    _publ_author_address
    'Tai, Xi-Shi' ?
;     College of Chemistry and Chemical Engineering, Weifang University,
      Weifang 261061,
      People's Republic of China
;
    'Zhao, Zeng-Bing' ?
;     Department of Chemistry, Qinghai Normal University,
      Xining 810008,
      People's Republic of China
;
data_I
_audit_creation_method     SHELXL-97
_chemical_name_systematic
;
Tetraaquabis[2-(thiosemicarbazonomethyl)benzenesulfonato]manganese(II)
;
_chemical_name_common     ?
_chemical_formula_moiety     'C16 H24 Mn N6 O10 S4'
_chemical_formula_sum     'C16 H24 Mn N6 O10 S4'
_chemical_formula_iupac     '[Mn (C8 H8 N3 O3 S2)2 (H2 O)4]'
_chemical_formula_weight     643.59
_chemical_melting_point     ?
_symmetry_cell_setting     Triclinic
_symmetry_space_group_name_H-M     'P -1'
_symmetry_space_group_name_Hall     '-P 1'
loop_
    _symmetry_equiv_pos_as_xyz
    'x, y, z'
    '-x, -y, -z'
_cell_length_a     6.8096(6)
_cell_length_b     9.5498(8)
_cell_length_c     10.7898(9)
_cell_angle_alpha     64.3860(10)
_cell_angle_beta     88.4950(10)
_cell_angle_gamma     83.7910(10)
_cell_volume     628.83(9)
_cell_formula_units_Z     1
_cell_measurement_reflns_used     2123
_cell_measurement_theta_min     2.379
_cell_measurement_theta_max     28.199
_cell_measurement_temperature     273(2)
_exptl_crystal_description     block
_exptl_crystal_colour     pink
_exptl_crystal_size_max     0.19
_exptl_crystal_size_mid     0.14
_exptl_crystal_size_min     0.12
_exptl_crystal_density_diffrn     1.700
_exptl_crystal_density_meas     ?
_exptl_crystal_density_method     'not measured'
_exptl_crystal_F_000     331
_exptl_absorpt_coefficient_mu     0.921
_exptl_absorpt_correction_type     multi-scan
_exptl_absorpt_process_details     '(SADABS; Bruker, 2000)'
_exptl_absorpt_correction_T_min     0.845
_exptl_absorpt_correction_T_max     0.898
_exptl_special_details
;
;
_diffrn_ambient_temperature     273(2)
_diffrn_radiation_type     MoK\a
_diffrn_radiation_wavelength     0.71073
_diffrn_radiation_source     'fine-focus sealed tube'
_diffrn_radiation_monochromator     graphite
_diffrn_measurement_device_type     'Bruker SMART CCD'
_diffrn_measurement_method     \w
_diffrn_detector_area_resol_mean     ?
_diffrn_reflns_number     3329
_diffrn_reflns_av_R_equivalents     0.0146
_diffrn_reflns_av_sigmaI/netI     0.0255
_diffrn_reflns_theta_min     2.09
_diffrn_reflns_theta_max     25.05
_diffrn_reflns_theta_full     25.05
_diffrn_measured_fraction_theta_max     0.993
_diffrn_measured_fraction_theta_full     0.993
_diffrn_reflns_limit_h_min     -8
_diffrn_reflns_limit_h_max     8
_diffrn_reflns_limit_k_min     -11
_diffrn_reflns_limit_k_max     11
_diffrn_reflns_limit_l_min     -9
_diffrn_reflns_limit_l_max     12
_diffrn_standards_number     ?
_diffrn_standards_interval_count     ?
_diffrn_standards_interval_time     ?
_diffrn_standards_decay_%     ?
_refine_special_details
;
Refinement of <i>F</i>^2^ against ALL reflections. The weighted <i>R</i>-factor
<i>wR</i> and goodness of fit <i>S</i> are based on <i>F</i>^2^, conventional
<i>R</i>-factors <i>R</i> are based on <i>F</i>, with <i>F</i> set to zero for
negative <i>F</i>^2^. The threshold expression of <i>F</i>^2^ >
\s(<i>F</i>^2^) is used only for calculating <i>R</i>-factors(gt) <i>etc</i>.
and is not relevant to the choice of reflections for refinement.
<i>R</i>-factors based on <i>F</i>^2^ are statistically about twice as large
as those based on <i>F</i>, and <i>R</i>- factors based on ALL data will be
even larger.
;
_reflns_number_total     2207
_reflns_number_gt     2005
_reflns_threshold_expression     I>2\s(I)
_refine_ls_structure_factor_coef     Fsqd
_refine_ls_matrix_type     full
_refine_ls_R_factor_all     0.0311
_refine_ls_R_factor_gt     0.0282
_refine_ls_wR_factor_gt     0.0745
_refine_ls_wR_factor_ref     0.0768
_refine_ls_goodness_of_fit_ref     1.066
_refine_ls_restrained_S_all     1.066
_refine_ls_number_reflns     2207
_refine_ls_number_parameters     170
_refine_ls_number_restraints     0
_refine_ls_hydrogen_treatment     constr
_refine_ls_weighting_scheme     calc
_refine_ls_weighting_details
         'calc w=1/[\s^2^(Fo^2^)+(0.0384P)^2^+0.3206P] where P=(Fo^2^+2Fc^2^)/3'
_atom_sites_solution_hydrogens     geom
_atom_sites_solution_primary     direct
_atom_sites_solution_secondary     difmap
_refine_ls_shift/su_max     0.001
_refine_ls_shift/su_mean     0.000
_refine_diff_density_max     0.363
_refine_diff_density_min     -0.343
_refine_ls_extinction_method     'SHELXL97 (Sheldrick, 2008)'
_refine_ls_extinction_coef     0.049(3)
_refine_ls_extinction_expression
                                  'Fc^*^=kFc[1+0.001xFc^2^\l^3^/sin(2\q)]^-1/4^'
loop_
    _atom_type_symbol
    _atom_type_description
    _atom_type_scat_dispersion_real
    _atom_type_scat_dispersion_imag
    _atom_type_scat_source
    'C' 'C' 0.0033 0.0016
                         'International Tables Vol C Tables 4.2.6.8 and 6.1.1.4'
    'H' 'H' 0.0000 0.0000
                         'International Tables Vol C Tables 4.2.6.8 and 6.1.1.4'
    'N' 'N' 0.0061 0.0033
                         'International Tables Vol C Tables 4.2.6.8 and 6.1.1.4'
    'O' 'O' 0.0106 0.0060
                         'International Tables Vol C Tables 4.2.6.8 and 6.1.1.4'
    'S' 'S' 0.1246 0.1234
                         'International Tables Vol C Tables 4.2.6.8 and 6.1.1.4'
    'Mn' 'Mn' 0.3368 0.7283
                         'International Tables Vol C Tables 4.2.6.8 and 6.1.1.4'
_computing_data_collection     'SMART (Bruker, 2000)'
_computing_cell_refinement     'SAINT (Bruker, 2000)'
_computing_data_reduction     'SAINT (Bruker, 2000)'
_computing_structure_solution     'SHELXS97 (Sheldrick, 2008)'
_computing_structure_refinement     'SHELXL97 (Sheldrick, 2008)'
_computing_molecular_graphics     'SHELXTL (Sheldrick, 2008)'
_computing_publication_material     'SHELXTL (Sheldrick, 2008)'
loop_
    _atom_site_type_symbol
    _atom_site_label
    _atom_site_fract_x
    _atom_site_fract_y
    _atom_site_fract_z
    _atom_site_U_iso_or_equiv
    _atom_site_adp_type
    _atom_site_calc_flag
    _atom_site_refinement_flags
    _atom_site_occupancy
    _atom_site_disorder_assembly
    _atom_site_disorder_group
    Mn Mn1 0.5000 0.5000 0.0000 0.02389(16) Uani d S 1 . .
    S S1 0.73935(8) 0.67535(6) 0.15413(5) 0.02518(16) Uani d . 1 . .
    S S2 1.00275(9) -0.13908(6) 0.71686(6) 0.03340(18) Uani d . 1 . .
    O O1 0.6334(2) 0.54631(17) 0.16197(15) 0.0333(4) Uani d . 1 . .
    O O2 0.9517(2) 0.6407(2) 0.15616(17) 0.0417(4) Uani d . 1 . .
    O O3 0.6673(3) 0.82183(18) 0.04065(15) 0.0386(4) Uani d . 1 . .
    O O4 0.3965(3) 0.7431(2) -0.0981(2) 0.0652(6) Uani d . 1 . .
    H H9 0.2884 0.7905 -0.1404 0.098 Uiso d R 1 . .
    H H10 0.4415 0.7985 -0.0637 0.098 Uiso d R 1 . .
    O O5 0.7698(2) 0.5559(2) -0.11007(18) 0.0433(4) Uani d . 1 . .
    H H12 0.8605 0.4911 -0.1165 0.065 Uiso d R 1 . .
    H H11 0.8157 0.6433 -0.1363 0.065 Uiso d R 1 . .
    N N1 0.8828(3) 0.0620(2) 0.81969(19) 0.0400(5) Uani d . 1 . .
    H H1A 0.8452 0.1545 0.8118 0.048 Uiso calc R 1 . .
    H H1B 0.8919 -0.0160 0.8996 0.048 Uiso calc R 1 . .
    N N2 0.9104(3) 0.16402(19) 0.58726(18) 0.0271(4) Uani d . 1 . .
    H H2 0.9474 0.1543 0.5143 0.033 Uiso calc R 1 . .
    N N3 0.8342(2) 0.30737(19) 0.57900(17) 0.0257(4) Uani d . 1 . .
    C C1 0.9263(3) 0.0400(2) 0.7097(2) 0.0269(5) Uani d . 1 . .
    C C2 0.8091(3) 0.4167(2) 0.4577(2) 0.0242(4) Uani d . 1 . .
    H H2A 0.8437 0.3975 0.3821 0.029 Uiso calc R 1 . .
    C C3 0.7252(3) 0.5734(2) 0.4382(2) 0.0216(4) Uani d . 1 . .
    C C4 0.6849(3) 0.6967(2) 0.3074(2) 0.0212(4) Uani d . 1 . .
    C C5 0.6053(3) 0.8429(2) 0.2938(2) 0.0284(5) Uani d . 1 . .
    H H5A 0.5780 0.9236 0.2066 0.034 Uiso calc R 1 . .
    C C6 0.5664(3) 0.8694(3) 0.4078(2) 0.0345(5) Uani d . 1 . .
    H H6 0.5140 0.9679 0.3979 0.041 Uiso calc R 1 . .
    C C7 0.6056(3) 0.7491(3) 0.5373(2) 0.0329(5) Uani d . 1 . .
    H H7 0.5791 0.7667 0.6147 0.040 Uiso calc R 1 . .
    C C8 0.6835(3) 0.6034(3) 0.5523(2) 0.0283(5) Uani d . 1 . .
    H H8 0.7090 0.5235 0.6401 0.034 Uiso calc R 1 . .
loop_
    _atom_site_aniso_label
    _atom_site_aniso_U_11
    _atom_site_aniso_U_22
    _atom_site_aniso_U_33
    _atom_site_aniso_U_12
    _atom_site_aniso_U_13
    _atom_site_aniso_U_23
    Mn1 0.0270(3) 0.0197(2) 0.0237(3) -0.00156(17) -0.00312(17) -0.00820(19)
    S1 0.0331(3) 0.0220(3) 0.0199(3) -0.0055(2) 0.0001(2) -0.0080(2)
    S2 0.0437(3) 0.0198(3) 0.0306(3) 0.0006(2) -0.0044(2) -0.0057(2)
    O1 0.0521(10) 0.0266(8) 0.0230(8) -0.0120(7) -0.0042(7) -0.0104(6)
    O2 0.0352(9) 0.0540(11) 0.0448(10) -0.0042(8) 0.0067(7) -0.0301(9)
    O3 0.0603(11) 0.0259(8) 0.0221(8) -0.0100(7) -0.0032(7) -0.0020(7)
    O4 0.0675(13) 0.0263(9) 0.0932(16) 0.0101(9) -0.0507(12) -0.0182(10)
    O5 0.0405(10) 0.0403(10) 0.0559(11) -0.0125(8) 0.0177(8) -0.0262(9)
    N1 0.0639(14) 0.0245(10) 0.0246(10) -0.0001(9) 0.0020(9) -0.0051(8)
    N2 0.0313(9) 0.0206(9) 0.0239(9) 0.0028(7) -0.0010(7) -0.0056(7)
    N3 0.0269(9) 0.0203(9) 0.0267(10) -0.0011(7) -0.0023(7) -0.0074(8)
    C1 0.0250(11) 0.0235(11) 0.0261(11) -0.0033(8) -0.0033(8) -0.0047(9)
    C2 0.0263(10) 0.0228(10) 0.0225(10) -0.0017(8) -0.0020(8) -0.0091(9)
    C3 0.0206(10) 0.0211(10) 0.0238(10) -0.0031(8) -0.0027(8) -0.0100(8)
    C4 0.0217(10) 0.0212(10) 0.0216(10) -0.0043(8) -0.0016(8) -0.0095(8)
    C5 0.0320(11) 0.0194(10) 0.0308(12) -0.0016(9) -0.0024(9) -0.0080(9)
    C6 0.0375(13) 0.0260(12) 0.0450(14) 0.0009(10) -0.0004(10) -0.0210(11)
    C7 0.0362(12) 0.0367(13) 0.0361(12) -0.0053(10) 0.0022(10) -0.0250(11)
    C8 0.0306(11) 0.0297(11) 0.0240(11) -0.0039(9) -0.0013(9) -0.0108(9)
_geom_special_details
;
All e.s.d.'s (except the e.s.d. in the dihedral angle between two l.s. planes)
are estimated using the full covariance matrix. The cell e.s.d.'s are taken
into account individually in the estimation of e.s.d.'s in distances, angles
and torsion angles; correlations between e.s.d.'s in cell parameters are only
used when they are defined by crystal symmetry. An approximate (isotropic)
treatment of cell e.s.d.'s is used for estimating e.s.d.'s involving l.s.
planes.
;
loop_
    _geom_bond_atom_site_label_1
    _geom_bond_atom_site_label_2
    _geom_bond_site_symmetry_2
    _geom_bond_distance
    _geom_bond_publ_flag
    Mn1 O4 2_665 2.1369(17) ?
    Mn1 O4 . 2.1369(17) y
    Mn1 O5 2_665 2.1495(16) ?
    Mn1 O5 . 2.1495(16) y
    Mn1 O1 . 2.2166(14) y
    Mn1 O1 2_665 2.2166(14) ?
    S1 O2 . 1.4468(17) ?
    S1 O3 . 1.4489(16) ?
    S1 O1 . 1.4647(15) ?
    S1 C4 . 1.7767(19) ?
    S2 C1 . 1.702(2) ?
    O4 H9 . 0.8500 ?
    O4 H10 . 0.8499 ?
    O5 H12 . 0.8499 ?
    O5 H11 . 0.8499 ?
    N1 C1 . 1.313(3) ?
    N1 H1A . 0.8600 ?
    N1 H1B . 0.8600 ?
    N2 C1 . 1.337(3) ?
    N2 N3 . 1.376(2) ?
    N2 H2 . 0.8600 ?
    N3 C2 . 1.274(3) ?
    C2 C3 . 1.469(3) ?
    C2 H2A . 0.9300 ?
    C3 C8 . 1.396(3) ?
    C3 C4 . 1.403(3) ?
    C4 C5 . 1.388(3) ?
    C5 C6 . 1.374(3) ?
    C5 H5A . 0.9300 ?
    C6 C7 . 1.381(3) ?
    C6 H6 . 0.9300 ?
    C7 C8 . 1.376(3) ?
    C7 H7 . 0.9300 ?
    C8 H8 . 0.9300 ?
loop_
    _geom_angle_atom_site_label_1
    _geom_angle_atom_site_label_2
    _geom_angle_atom_site_label_3
    _geom_angle_site_symmetry_1
    _geom_angle_site_symmetry_3
    _geom_angle
    _geom_angle_publ_flag
    O4 Mn1 O4 2_665 . 180.0 ?
    O4 Mn1 O5 2_665 2_665 88.04(8) ?
    O4 Mn1 O5 . 2_665 91.96(8) ?
    O4 Mn1 O5 2_665 . 91.96(8) ?
    O4 Mn1 O5 . . 88.04(8) ?
    O5 Mn1 O5 2_665 . 180.0 ?
    O4 Mn1 O1 2_665 . 92.72(7) ?
    O4 Mn1 O1 . . 87.28(7) ?
    O5 Mn1 O1 2_665 . 92.43(6) ?
    O5 Mn1 O1 . . 87.57(6) ?
    O4 Mn1 O1 2_665 2_665 87.28(7) ?
    O4 Mn1 O1 . 2_665 92.72(7) ?
    O5 Mn1 O1 2_665 2_665 87.57(6) ?
    O5 Mn1 O1 . 2_665 92.43(6) ?
    O1 Mn1 O1 . 2_665 180.0 ?
    O2 S1 O3 . . 113.09(10) ?
    O2 S1 O1 . . 112.81(10) ?
    O3 S1 O1 . . 111.89(9) ?
    O2 S1 C4 . . 105.67(9) ?
    O3 S1 C4 . . 106.74(9) ?
    O1 S1 C4 . . 105.98(9) ?
    S1 O1 Mn1 . . 131.56(9) ?
    Mn1 O4 H9 . . 131.3 ?
    Mn1 O4 H10 . . 115.1 ?
    H9 O4 H10 . . 108.1 ?
    Mn1 O5 H12 . . 126.2 ?
    Mn1 O5 H11 . . 124.0 ?
    H12 O5 H11 . . 108.1 ?
    C1 N1 H1A . . 120.0 ?
    C1 N1 H1B . . 120.0 ?
    H1A N1 H1B . . 120.0 ?
    C1 N2 N3 . . 119.42(18) ?
    C1 N2 H2 . . 120.3 ?
    N3 N2 H2 . . 120.3 ?
    C2 N3 N2 . . 115.48(18) ?
    N1 C1 N2 . . 118.31(19) ?
    N1 C1 S2 . . 122.79(16) ?
    N2 C1 S2 . . 118.89(16) ?
    N3 C2 C3 . . 119.54(19) ?
    N3 C2 H2A . . 120.2 ?
    C3 C2 H2A . . 120.2 ?
    C8 C3 C4 . . 117.81(18) ?
    C8 C3 C2 . . 119.86(18) ?
    C4 C3 C2 . . 122.33(18) ?
    C5 C4 C3 . . 120.37(18) ?
    C5 C4 S1 . . 117.47(15) ?
    C3 C4 S1 . . 122.14(15) ?
    C6 C5 C4 . . 120.6(2) ?
    C6 C5 H5A . . 119.7 ?
    C4 C5 H5A . . 119.7 ?
    C5 C6 C7 . . 119.6(2) ?
    C5 C6 H6 . . 120.2 ?
    C7 C6 H6 . . 120.2 ?
    C8 C7 C6 . . 120.3(2) ?
    C8 C7 H7 . . 119.8 ?
    C6 C7 H7 . . 119.8 ?
    C7 C8 C3 . . 121.2(2) ?
    C7 C8 H8 . . 119.4 ?
    C3 C8 H8 . . 119.4 ?
loop_
    _geom_torsion_atom_site_label_1
    _geom_torsion_atom_site_label_2
    _geom_torsion_atom_site_label_3
    _geom_torsion_atom_site_label_4
    _geom_torsion_site_symmetry_1
    _geom_torsion_site_symmetry_2
    _geom_torsion_site_symmetry_3
    _geom_torsion_site_symmetry_4
    _geom_torsion
    _geom_torsion_publ_flag
    O2 S1 O1 Mn1 . . . . -96.18(14) ?
    O3 S1 O1 Mn1 . . . . 32.68(16) ?
    C4 S1 O1 Mn1 . . . . 148.66(12) ?
    O4 Mn1 O1 S1 2_665 . . . 138.91(14) ?
    O4 Mn1 O1 S1 . . . . -41.09(14) ?
    O5 Mn1 O1 S1 2_665 . . . -132.94(13) ?
    O5 Mn1 O1 S1 . . . . 47.06(13) ?
    O1 Mn1 O1 S1 2_665 . . .  -3E1(10)
                                      ?
    C1 N2 N3 C2 . . . . -174.55(18) ?
    N3 N2 C1 N1 . . . . -5.3(3) ?
    N3 N2 C1 S2 . . . . 174.98(14) ?
    N2 N3 C2 C3 . . . . 178.94(17) ?
    N3 C2 C3 C8 . . . . 3.4(3) ?
    N3 C2 C3 C4 . . . . -176.81(18) ?
    C8 C3 C4 C5 . . . . -0.3(3) ?
    C2 C3 C4 C5 . . . . 179.89(19) ?
    C8 C3 C4 S1 . . . . 177.75(15) ?
    C2 C3 C4 S1 . . . . -2.0(3) ?
    O2 S1 C4 C5 . . . . 115.31(17) ?
    O3 S1 C4 C5 . . . . -5.33(19) ?
    O1 S1 C4 C5 . . . . -124.75(17) ?
    O2 S1 C4 C3 . . . . -62.83(18) ?
    O3 S1 C4 C3 . . . . 176.53(15) ?
    O1 S1 C4 C3 . . . . 57.11(18) ?
    C3 C4 C5 C6 . . . . 0.6(3) ?
    S1 C4 C5 C6 . . . . -177.58(17) ?
    C4 C5 C6 C7 . . . . -0.5(3) ?
    C5 C6 C7 C8 . . . . 0.2(3) ?
    C6 C7 C8 C3 . . . . 0.1(3) ?
    C4 C3 C8 C7 . . . . 0.0(3) ?
    C2 C3 C8 C7 . . . . 179.78(19) ?
loop_
    _geom_hbond_atom_site_label_D
    _geom_hbond_atom_site_label_H
    _geom_hbond_atom_site_label_A
    _geom_hbond_site_symmetry_A
    _geom_hbond_distance_DH
    _geom_hbond_distance_HA
    _geom_hbond_distance_DA
    _geom_hbond_angle_DHA
    N1 H1A N3 . 0.86 2.29 2.638(3) 104
    O4 H10 O3 . 0.85 2.02 2.761(3) 146
    N1 H1B O3 1_546 0.86 2.33 2.986(3) 134
    N2 H2 S2 2_756 0.86 2.57 3.4231(19) 170
    O4 H9 S2 1_464 0.85 2.36 3.182(2) 162
    O5 H11 S2 1_564 0.85 2.46 3.2603(19) 156
    O5 H12 O2 2_765 0.85 1.87 2.712(3) 172
