# Supplementary material for: Tetra­aqua­bis[2-(thio­semi­carbazono­methyl)benzene­sulfonato]manganese(II)
Source: Acta Crystallogr Sect E Struct Rep Online. 2009 Oct 31;65(Pt 11):m1491. doi: 10.1107/S160053680904495X (PMC2971282; doi:10.1107/S160053680904495X)
Supplement: Supplementary file 2 [file e-65-m1491-Isup2.hkl]

# 
# h,k,l, Fc-squared, Fo-squared, sigma(Fo-squared) and status flag 
# 
data_I
_shelx_title ' 2                     in   P-1' 
_shelx_refln_list_code          4 
_shelx_F_calc_maximum      122.02 
_exptl_crystal_F_000       331.00 
_reflns_d_resolution_high  0.8394 
 
loop_ 
 _symmetry_equiv_pos_as_xyz 
 'x, y, z' 
 '-x, -y, -z' 
 
_cell_length_a     6.8096 
_cell_length_b     9.5498 
_cell_length_c    10.7898 
_cell_angle_alpha  64.386 
_cell_angle_beta   88.495 
_cell_angle_gamma  83.791 
 
_shelx_F_squared_multiplier     1.000 
 
loop_ 
 _refln_index_h 
 _refln_index_k 
 _refln_index_l 
 _refln_F_squared_calc 
 _refln_F_squared_meas 
 _refln_F_squared_sigma 
 _refln_observed_status 
   1   0   0       39.27       39.39      1.34 o 
   2   0   0       18.41       16.83      1.25 o 
   3   0   0      507.14      607.59     12.40 o 
   4   0   0      389.68      389.05      9.73 o 
   5   0   0        5.02        5.95      1.54 o 
   6   0   0        7.97        8.66      1.90 o 
   7   0   0        0.18        0.81      1.38 o 
   8   0   0       58.58       62.09      4.78 o 
  -7   1   0       15.19       15.31      2.05 o 
  -6   1   0       74.31       81.19      3.56 o 
  -5   1   0      595.15      618.81      8.49 o 
  -4   1   0       62.15       55.92      3.16 o 
  -3   1   0        5.45        6.75      0.70 o 
  -2   1   0       49.71       56.84      2.52 o 
  -1   1   0     8468.45     8861.81    137.70 o 
   0   1   0     1774.49     1745.32     27.87 o 
   1   1   0        3.23        1.24      0.44 o 
   2   1   0    10055.53    10792.78    342.44 o 
   3   1   0     1524.77     1467.07     18.76 o 
   4   1   0     1623.01     1685.82     21.92 o 
   5   1   0        1.31        1.90      0.72 o 
   6   1   0       10.31        9.19      2.04 o 
   7   1   0      172.28      169.25      7.48 o 
  -7   2   0       37.83       38.96      3.01 o 
  -6   2   0      141.16      152.39      5.02 o 
  -5   2   0      954.22      917.76     14.15 o 
  -4   2   0      257.51      270.48     11.38 o 
  -3   2   0      289.05      298.65      7.29 o 
  -2   2   0        0.67        3.23      0.84 o 
  -1   2   0     1579.81     1503.55     25.20 o 
   0   2   0       34.24       35.10      1.15 o 
   1   2   0     1643.25     1586.41     39.24 o 
   2   2   0     1165.45     1119.23     14.55 o 
   3   2   0     1852.93     1872.84     23.62 o 
   4   2   0     2028.47     2102.18     26.83 o 
   5   2   0       20.48       23.86      1.76 o 
   6   2   0       23.55       24.44      2.89 o 
   7   2   0      338.25      358.63     11.63 o 
   8   2   0        9.34       11.36      2.74 o 
  -7   3   0       17.54       20.77      3.72 o 
  -6   3   0      200.50      204.92      8.89 o 
  -5   3   0        8.86        9.41      2.17 o 
  -4   3   0       57.00       54.56      3.74 o 
  -3   3   0       14.01       16.72      2.01 o 
  -2   3   0     4602.62     4769.27     76.93 o 
  -1   3   0     1460.57     1518.25     26.01 o 
   0   3   0      882.94      950.44     12.56 o 
   1   3   0      113.91      105.10      4.51 o 
   2   3   0      585.81      540.97      8.39 o 
   3   3   0        0.38        0.73      0.67 o 
   4   3   0        6.87        6.58      1.04 o 
   5   3   0       88.86       75.30      3.00 o 
   6   3   0      286.27      298.42      9.72 o 
   7   3   0       37.10       40.83      3.99 o 
  -7   4   0      147.11      151.07      8.27 o 
  -6   4   0        1.01        0.73      1.61 o 
  -5   4   0        1.14        0.44      1.35 o 
  -4   4   0       20.98       21.40      2.73 o 
  -3   4   0     1456.89     1475.69     27.98 o 
  -2   4   0      116.59      109.97      4.42 o 
  -1   4   0     3114.78     3179.28     52.15 o 
   0   4   0      179.89      190.99      4.08 o 
   1   4   0     1089.02     1024.97     14.54 o 
   2   4   0       48.76       62.55      2.77 o 
   3   4   0      182.89      163.92      4.23 o 
   4   4   0      147.32      153.97      4.26 o 
   5   4   0      687.08      663.48     11.42 o 
   6   4   0       45.04       41.91      2.61 o 
   7   4   0      119.66      109.18      6.14 o 
  -6   5   0       23.42       17.76      3.35 o 
  -5   5   0        1.80       -0.79      1.15 o 
  -4   5   0      287.82      285.93      9.60 o 
  -3   5   0       43.10       43.95      3.28 o 
  -2   5   0       75.54       66.81      3.61 o 
  -1   5   0        0.84        0.45      0.73 o 
   0   5   0      526.69      516.60     13.88 o 
   1   5   0      495.88      482.52      8.62 o 
   2   5   0      166.17      161.73      4.40 o 
   3   5   0      277.94      278.05      6.18 o 
   4   5   0      207.45      208.21      5.39 o 
   5   5   0      145.32      146.25     13.67 o 
   6   5   0       61.86       65.13      3.32 o 
   7   5   0        2.95        1.33      1.62 o 
  -6   6   0       35.46       38.91      4.67 o 
  -5   6   0      173.01      172.04      8.15 o 
  -4   6   0      298.66      305.54     10.41 o 
  -3   6   0        2.50        1.19      1.29 o 
  -2   6   0      321.53      324.91      9.43 o 
  -1   6   0      112.31      111.15      4.89 o 
   0   6   0      854.91      876.14     18.44 o 
   1   6   0      193.22      199.61      5.29 o 
   2   6   0       33.61       37.10      2.33 o 
   3   6   0        1.82        0.63      0.75 o 
   4   6   0      420.66      420.65     10.99 o 
   5   6   0       29.49       24.29      3.29 o 
   6   6   0        7.12        5.42      3.51 o 
   7   6   0       61.75       58.59      5.06 o 
  -5   7   0      314.94      316.27     11.73 o 
  -4   7   0        0.39        2.86      1.67 o 
  -3   7   0       18.42       18.66      2.91 o 
  -2   7   0      360.57      340.92     10.39 o 
  -1   7   0      796.45      784.77     17.73 o 
   0   7   0      259.56      271.40      8.98 o 
   1   7   0        9.54        4.82      1.21 o 
   2   7   0       91.86       94.62      4.74 o 
   3   7   0     1180.57     1172.98     34.72 o 
   4   7   0        7.89        6.88      1.46 o 
   5   7   0      156.19      150.43      7.97 o 
   6   7   0        0.86        0.91      1.18 o 
  -4   8   0       24.64       22.74      3.60 o 
  -3   8   0        0.18        0.62      1.71 o 
  -2   8   0      485.39      477.61     13.75 o 
  -1   8   0      186.43      169.92      7.35 o 
   0   8   0        8.33        6.25      2.09 o 
   1   8   0        3.38        5.08      2.00 o 
   2   8   0     1989.25     2059.85     29.53 o 
   3   8   0        3.95        2.85      1.20 o 
   4   8   0       41.88       41.80      3.23 o 
   5   8   0      128.74      125.00      5.74 o 
  -3   9   0      102.29      103.98      6.63 o 
  -2   9   0      118.30      121.72      6.82 o 
  -1   9   0        0.17        1.44      1.73 o 
   0   9   0       32.59       34.77      4.19 o 
   1   9   0       59.91       67.27      5.41 o 
   2   9   0      465.93      498.14     11.21 o 
   3   9   0        5.13        5.33      2.17 o 
   4   9   0      293.46      282.16     14.64 o 
   0  10   0       49.86       46.13      5.05 o 
   1  10   0      302.85      314.62     12.51 o 
   2  10   0       24.92       29.14      4.35 o 
  -3  -9   1      276.09      277.95     11.35 o 
  -2  -9   1      177.71      190.63      9.27 o 
  -1  -9   1      155.27      154.39      8.25 o 
   0  -9   1      110.41      113.24      7.03 o 
   1  -9   1      262.85      254.60     10.39 o 
   2  -9   1        8.53       14.14      3.16 o 
  -5  -8   1        3.94        5.88      1.64 o 
  -4  -8   1      324.59      319.05      8.41 o 
  -3  -8   1      415.10      414.47      9.69 o 
  -2  -8   1       27.38       22.97      3.52 o 
  -1  -8   1      111.63      108.28      6.51 o 
   0  -8   1       63.08       57.51      4.69 o 
   1  -8   1       59.47       52.85      4.29 o 
   2  -8   1      559.75      480.47     14.02 o 
   3  -8   1       63.16       75.60      5.33 o 
  -6  -7   1        0.22        0.49      1.21 o 
  -5  -7   1      101.33       93.80      4.26 o 
  -4  -7   1      175.80      167.32      5.53 o 
  -3  -7   1       18.30       21.88      2.70 o 
  -2  -7   1      108.07      111.54      6.13 o 
  -1  -7   1      349.91      348.92     11.37 o 
   0  -7   1     2423.20     2420.42     44.70 o 
   1  -7   1      604.91      591.05     14.92 o 
   2  -7   1      225.83      207.73      8.03 o 
   3  -7   1       33.86       36.12      3.71 o 
   4  -7   1       37.17       38.46      4.04 o 
  -6  -6   1       22.35       24.10      3.55 o 
  -5  -6   1      548.56      539.61     10.83 o 
  -4  -6   1        0.20        0.06      0.81 o 
  -3  -6   1       35.69       29.35      2.27 o 
  -2  -6   1      180.90      189.86      5.38 o 
  -1  -6   1     2127.75     2113.45     39.39 o 
   0  -6   1      151.10      152.38      6.22 o 
   1  -6   1      996.75     1001.44     20.72 o 
   2  -6   1      804.43      802.51     17.88 o 
   3  -6   1      135.25      144.69      6.36 o 
   4  -6   1      140.92      136.96      6.67 o 
   5  -6   1       39.47       41.93      4.41 o 
  -7  -5   1        5.84        3.26      1.97 o 
  -6  -5   1      341.41      341.53     11.55 o 
  -5  -5   1      307.34      309.08      7.47 o 
  -4  -5   1        0.31        0.39      0.70 o 
  -3  -5   1        3.91        3.81      1.33 o 
  -2  -5   1     1049.06     1038.54     15.67 o 
  -1  -5   1      226.21      228.15      5.46 o 
   0  -5   1      256.36      234.54      7.29 o 
   1  -5   1      686.88      640.87     14.13 o 
   2  -5   1      217.23      218.91      7.09 o 
   3  -5   1        9.28        8.01      1.82 o 
   4  -5   1      776.17      763.01     18.20 o 
   5  -5   1        0.73        1.18      1.39 o 
   6  -5   1       51.15       45.31      4.60 o 
  -7  -4   1       36.33       36.99      4.06 o 
  -6  -4   1      387.17      386.09     12.02 o 
  -5  -4   1        6.11        5.83      1.17 o 
  -4  -4   1       56.01       55.34      3.47 o 
  -3  -4   1        0.71        3.16      0.95 o 
  -2  -4   1      986.82      937.15     13.84 o 
  -1  -4   1      883.36      887.86     25.04 o 
   0  -4   1        0.28        0.12      0.64 o 
   1  -4   1     1998.03     2048.22     35.18 o 
   2  -4   1      494.98      466.55     10.96 o 
   3  -4   1      445.31      434.60     11.29 o 
   4  -4   1       70.72       63.20      4.18 o 
   5  -4   1       10.09       12.13      2.52 o 
   6  -4   1        3.01        2.19      1.76 o 
  -7  -3   1      271.64      273.96     10.14 o 
  -6  -3   1      312.36      306.46     10.18 o 
  -5  -3   1        0.94        0.39      0.70 o 
  -4  -3   1      254.19      238.13      9.19 o 
  -3  -3   1      899.34      873.38     13.29 o 
  -2  -3   1      306.78      286.90      5.47 o 
  -1  -3   1      739.73      770.35     18.40 o 
   0  -3   1      352.75      389.74      8.66 o 
   1  -3   1     3378.25     3337.85     54.09 o 
   2  -3   1      127.37      121.51      4.42 o 
   3  -3   1       61.88       56.95      3.29 o 
   4  -3   1      204.95      212.73      7.54 o 
   5  -3   1      446.94      440.29     12.71 o 
   6  -3   1       13.35       12.46      2.73 o 
   7  -3   1       49.72       54.25      5.19 o 
  -8  -2   1      173.28      196.72      9.18 o 
  -7  -2   1       19.32       13.72      2.84 o 
  -6  -2   1      339.03      312.00     10.01 o 
  -5  -2   1      336.51      328.42      7.63 o 
  -4  -2   1      361.66      339.02      6.40 o 
  -3  -2   1       31.04       31.60      1.54 o 
  -2  -2   1     2290.00     2247.76     58.37 o 
  -1  -2   1     2836.00     2648.73    112.63 o 
   0  -2   1     1822.54     1759.50     29.19 o 
   1  -2   1      445.98      368.55      7.73 o 
   2  -2   1      317.60      288.27      7.17 o 
   3  -2   1       81.21       67.63      3.49 o 
   4  -2   1     1573.54     1623.98     30.61 o 
   5  -2   1      190.69      194.33      7.60 o 
   6  -2   1      194.66      213.91      8.73 o 
   7  -2   1       23.77       28.51      4.05 o 
  -8  -1   1       25.18       23.66      3.62 o 
  -7  -1   1       48.94       42.37      4.08 o 
  -6  -1   1       91.04       94.16      5.17 o 
  -5  -1   1      371.99      389.69     10.63 o 
  -4  -1   1       39.82       27.52      1.96 o 
  -3  -1   1     1699.49     1632.66     20.64 o 
  -2  -1   1      991.86     1049.91     11.78 o 
   1  -1   1      606.38      580.51     10.50 o 
   2  -1   1      124.41      120.55      3.89 o 
   3  -1   1       39.56       53.59      1.98 o 
   4  -1   1      388.65      396.95      7.13 o 
   5  -1   1      411.33      428.49     12.31 o 
   6  -1   1      171.12      164.75      5.08 o 
   7  -1   1      180.42      185.02      5.92 o 
  -8   0   1       19.10       13.90      2.97 o 
  -7   0   1       74.29       66.29      4.74 o 
  -6   0   1        0.16        0.05      1.00 o 
  -5   0   1      428.52      455.26     11.87 o 
  -4   0   1      184.06      166.90      3.78 o 
  -3   0   1        0.49        1.20      0.41 o 
  -2   0   1     3646.63     3820.49     43.78 o 
  -1   0   1     4085.52     4047.47     63.62 o 
   0   0   1      144.88      163.21      3.20 o 
   1   0   1        1.34        0.36      0.23 o 
   2   0   1     2441.09     2467.85     39.76 o 
   3   0   1      112.72       81.61      3.16 o 
   4   0   1      581.65      609.77     13.06 o 
   5   0   1        8.00        6.06      1.50 o 
   6   0   1       14.48       13.78      1.36 o 
   7   0   1      150.48      141.67      9.59 o 
   8   0   1      301.77      297.22      8.13 o 
  -7   1   1       27.73       24.52      2.88 o 
  -6   1   1      111.04      110.67      5.58 o 
  -5   1   1       13.81       15.31      2.16 o 
  -4   1   1        4.29        1.54      0.89 o 
  -3   1   1       22.44       31.12      2.12 o 
  -2   1   1      182.74      186.58      7.35 o 
  -1   1   1     2495.32     2442.39     38.88 o 
   0   1   1       56.12       53.67      1.27 o 
   1   1   1     1021.65     1135.37     18.45 o 
   2   1   1    14889.29    15667.41    242.57 o 
   3   1   1      245.68      249.35      6.27 o 
   4   1   1     2334.03     2373.39     40.55 o 
   5   1   1      264.79      284.38      8.46 o 
   6   1   1      140.43      123.90      5.67 o 
   7   1   1       66.21       62.40      4.43 o 
   8   1   1       76.59       82.41      3.33 o 
  -7   2   1      256.24      260.34      7.31 o 
  -6   2   1       21.66       23.57      2.32 o 
  -5   2   1       81.50       74.47      3.82 o 
  -4   2   1        9.32       10.69      1.32 o 
  -3   2   1     2872.08     3076.73     35.30 o 
  -2   2   1       77.49       55.89      1.91 o 
  -1   2   1      512.72      544.77      7.50 o 
   0   2   1        7.38       13.97      0.71 o 
   1   2   1     2701.96     2900.32     34.17 o 
   2   2   1     1163.65     1150.62     25.33 o 
   3   2   1     3055.28     3159.61     38.17 o 
   4   2   1     2856.29     2857.35     37.18 o 
   5   2   1      200.25      182.39      4.74 o 
   6   2   1      109.15      114.27      4.04 o 
   7   2   1      223.01      245.42      9.13 o 
   8   2   1        1.71        0.50      1.65 o 
  -7   3   1       35.03       39.93      4.75 o 
  -6   3   1      133.63      124.49      6.06 o 
  -5   3   1       49.16       54.63      4.07 o 
  -4   3   1     1218.49     1278.50     17.53 o 
  -3   3   1     1792.31     1914.60     34.45 o 
  -2   3   1       14.49        8.98      1.38 o 
  -1   3   1      270.74      285.06      4.75 o 
   0   3   1        0.65        0.61      0.22 o 
   1   3   1      599.83      537.18     20.22 o 
   2   3   1      564.66      624.53      9.17 o 
   3   3   1      363.30      385.03      5.10 o 
   4   3   1        1.11        1.12      0.66 o 
   5   3   1      362.09      364.30      7.40 o 
   6   3   1     2018.96     1997.02     27.34 o 
   7   3   1       23.57       17.69      2.93 o 
   8   3   1        0.56        0.92      1.70 o 
  -7   4   1        6.53        5.09      2.64 o 
  -6   4   1       16.54       20.21      3.44 o 
  -5   4   1       23.22       20.41      3.11 o 
  -4   4   1      648.03      638.19     15.77 o 
  -3   4   1      362.59      370.52     10.12 o 
  -2   4   1      156.22      136.54      4.95 o 
  -1   4   1       51.84       68.24      3.01 o 
   0   4   1     4827.89     5050.79     59.32 o 
   1   4   1        3.95        5.21      1.23 o 
   2   4   1       12.01       20.21      1.47 o 
   3   4   1       41.28       41.81      1.96 o 
   4   4   1      772.54      761.31     12.00 o 
   5   4   1      854.89      865.39     13.86 o 
   6   4   1      114.20      107.79      4.07 o 
   7   4   1        8.23        5.27      2.01 o 
  -6   5   1       81.82       87.41      6.14 o 
  -5   5   1      283.54      291.42     10.59 o 
  -4   5   1      187.44      194.80      7.79 o 
  -3   5   1       83.13       85.34      4.53 o 
  -2   5   1       70.27       64.82      3.54 o 
  -1   5   1      900.53      855.36     16.83 o 
   0   5   1      639.12      675.31     14.96 o 
   1   5   1     1396.31     1413.47     19.31 o 
   2   5   1      526.93      531.69      9.17 o 
   3   5   1     1156.10     1088.64     15.91 o 
   4   5   1      179.06      172.58      4.73 o 
   5   5   1      134.44      136.08      4.44 o 
   6   5   1      147.90      142.22      4.82 o 
   7   5   1       32.82       41.99      4.18 o 
  -6   6   1       59.15       69.82      5.57 o 
  -5   6   1       39.75       43.93      4.38 o 
  -4   6   1      448.09      451.94     13.17 o 
  -3   6   1      198.99      196.34      7.48 o 
  -2   6   1      197.39      187.35      6.59 o 
  -1   6   1      127.31      129.51      5.12 o 
   0   6   1      810.32      779.92     13.18 o 
   1   6   1      757.77      794.83     19.01 o 
   2   6   1      234.97      224.73      7.68 o 
   3   6   1      190.43      189.53      5.12 o 
   4   6   1      873.26      869.00     14.20 o 
   5   6   1        0.10       -0.42      0.77 o 
   6   6   1       49.42       52.58      3.18 o 
   7   6   1       74.31       77.39      5.39 o 
  -5   7   1       65.83       69.30      5.40 o 
  -4   7   1       27.67       26.93      3.53 o 
  -3   7   1      142.95      137.91      6.39 o 
  -2   7   1      344.63      385.09     10.98 o 
  -1   7   1      409.89      412.56     11.17 o 
   0   7   1        8.65        8.68      2.18 o 
   1   7   1      215.88      204.10      6.16 o 
   2   7   1      250.07      250.42      6.46 o 
   3   7   1      523.28      513.46     10.12 o 
   4   7   1      191.17      185.53      5.57 o 
   5   7   1        0.96       -0.21      0.91 o 
   6   7   1      121.03      132.14      5.10 o 
  -4   8   1       18.24       22.10      3.45 o 
  -3   8   1      618.33      598.27     16.04 o 
  -2   8   1       60.57       56.49      4.17 o 
  -1   8   1       74.32       80.01      4.75 o 
   0   8   1       39.83       42.16      3.69 o 
   1   8   1      120.32      113.63      4.43 o 
   2   8   1      146.24      153.21      9.96 o 
   3   8   1      207.34      183.54      5.81 o 
   4   8   1       72.23       63.61      7.26 o 
   5   8   1       80.85       91.05      4.25 o 
   6   8   1       36.30       43.03      3.32 o 
  -3   9   1        0.45        2.16      1.85 o 
  -2   9   1      151.78      143.20      7.19 o 
  -1   9   1      128.86      125.14      6.54 o 
   0   9   1      185.44      188.99      8.37 o 
   1   9   1      287.49      279.47     12.38 o 
   2   9   1      144.39      140.60      5.37 o 
   3   9   1        2.61        2.14      1.24 o 
   4   9   1      209.66      202.40      6.59 o 
   5   9   1       22.33       27.77      6.14 o 
  -1  10   1       75.65       83.70      5.90 o 
   0  10   1        7.63       11.69      3.12 o 
   1  10   1      218.70      222.54     10.08 o 
   2  10   1        6.09        5.86      1.74 o 
   3  10   1       22.69       22.08      3.09 o 
  -2  -9   2       51.87       59.82      5.62 o 
  -1  -9   2       11.60       13.95      3.23 o 
   0  -9   2       53.96       47.73      5.06 o 
   1  -9   2       58.63       59.27      5.53 o 
  -4  -8   2       36.56       29.83      4.10 o 
  -3  -8   2       85.48       89.79      6.17 o 
  -2  -8   2        1.07        1.02      1.74 o 
  -1  -8   2      258.57      268.31     10.63 o 
   0  -8   2      182.28      171.26      8.29 o 
   1  -8   2      388.08      378.39     12.59 o 
   2  -8   2       10.92       15.31      2.93 o 
   3  -8   2       42.57       41.43      4.46 o 
  -5  -7   2       62.99       64.56      6.22 o 
  -4  -7   2      276.39      278.37      7.53 o 
  -3  -7   2      252.31      271.56     10.41 o 
  -1  -7   2      487.52      537.63     15.30 o 
   0  -7   2      300.60      290.74     10.22 o 
   1  -7   2       10.00        8.22      2.16 o 
   2  -7   2       14.22       12.11      2.42 o 
   3  -7   2        3.92        2.02      1.63 o 
   4  -7   2      239.74      237.79      9.72 o 
  -6  -6   2      101.64       97.04      6.45 o 
  -5  -6   2      246.30      247.83      6.88 o 
  -4  -6   2       50.98       54.88      3.77 o 
  -3  -6   2        1.75        0.78      0.83 o 
  -2  -6   2       31.97       31.54      3.42 o 
  -1  -6   2     1188.74     1211.86     25.82 o 
   0  -6   2       79.76       86.46      4.96 o 
   1  -6   2      262.28      238.79      8.18 o 
   2  -6   2      562.96      575.68     14.50 o 
   3  -6   2      364.96      353.90     10.94 o 
   4  -6   2      163.11      155.34      7.17 o 
   5  -6   2       44.58       43.94      4.44 o 
  -7  -5   2       86.53       83.93      6.11 o 
  -6  -5   2       27.35       31.77      3.96 o 
  -5  -5   2        6.91        8.35      1.49 o 
  -4  -5   2       80.53       80.78      3.39 o 
  -3  -5   2      191.21      182.17      5.07 o 
  -2  -5   2      932.51      987.20     21.29 o 
  -1  -5   2      506.67      517.48     13.43 o 
   0  -5   2      373.14      372.05      6.85 o 
   1  -5   2      292.30      282.81      8.32 o 
   2  -5   2      390.04      387.43     10.43 o 
   3  -5   2     1693.82     1663.66     31.64 o 
   4  -5   2      524.58      511.14     13.90 o 
   5  -5   2       49.30       50.22      4.47 o 
   6  -5   2       33.97       38.00      4.43 o 
  -7  -4   2        0.49        1.22      1.76 o 
  -6  -4   2      346.29      371.18     12.17 o 
  -5  -4   2      234.54      234.10      5.95 o 
  -4  -4   2      325.91      325.38      6.95 o 
  -3  -4   2      466.56      487.95      8.85 o 
  -2  -4   2     1776.89     1718.29     23.11 o 
  -1  -4   2        1.00        3.71      0.73 o 
   0  -4   2      287.14      263.54      5.11 o 
   1  -4   2      370.63      374.96      9.34 o 
   2  -4   2     1314.92     1296.36     24.36 o 
   3  -4   2      691.28      690.02     15.56 o 
   4  -4   2      116.49      112.84      5.57 o 
   5  -4   2       45.69       39.62      3.88 o 
   6  -4   2      883.11      826.93     20.71 o 
  -7  -3   2      172.04      166.59      8.00 o 
  -6  -3   2        1.37        2.40      1.59 o 
  -5  -3   2       13.11       14.87      2.43 o 
  -4  -3   2        0.34        0.40      0.61 o 
  -3  -3   2      715.12      686.79     16.10 o 
  -2  -3   2      267.44      262.15      5.33 o 
  -1  -3   2       42.94       65.85      2.06 o 
   0  -3   2     1332.58     1414.89     17.89 o 
   1  -3   2     1820.06     1764.64     30.36 o 
   2  -3   2        1.05        0.38      0.55 o 
   3  -3   2        7.70       14.26      1.96 o 
   4  -3   2       28.21       27.66      2.81 o 
   5  -3   2     1235.75     1217.16     25.70 o 
   6  -3   2      100.18      102.73      6.03 o 
   7  -3   2       51.98       49.33      4.99 o 
  -7  -2   2      171.56      169.71      7.98 o 
  -6  -2   2       42.68       42.80      3.85 o 
  -5  -2   2       42.11       42.92      3.41 o 
  -4  -2   2      446.65      432.61      7.60 o 
  -3  -2   2      288.50      287.47      4.17 o 
  -2  -2   2      119.70      131.27      2.33 o 
  -1  -2   2       48.40       44.74      2.60 o 
   0  -2   2      791.70      759.33     10.15 o 
   1  -2   2     1491.04     1402.66     24.02 o 
   2  -2   2       29.27       25.04      1.81 o 
   3  -2   2       29.87       26.18      2.13 o 
   4  -2   2     1054.91     1061.04     21.56 o 
   5  -2   2      421.41      399.05     11.59 o 
   6  -2   2        0.13       -1.50      1.16 o 
   7  -2   2       15.16       22.54      3.72 o 
  -7  -1   2        0.05       -1.23      1.32 o 
  -6  -1   2      101.18      110.50      5.79 o 
  -5  -1   2       36.50       36.77      3.24 o 
  -4  -1   2     1236.66     1212.31     16.42 o 
  -3  -1   2       75.05       77.32      2.09 o 
  -2  -1   2      394.14      418.21      5.05 o 
  -1  -1   2       26.10       32.73      1.13 o 
   0  -1   2     3451.34     3402.43     39.13 o 
   1  -1   2     1214.00     1225.42     20.56 o 
   2  -1   2      179.19      194.18      5.18 o 
   3  -1   2      124.11      135.11      4.78 o 
   4  -1   2     1245.28     1214.46     23.63 o 
   5  -1   2       17.80       17.26      2.48 o 
   6  -1   2      134.79      124.21      6.31 o 
   7  -1   2        8.07        7.13      2.30 o 
  -7   0   2       36.13       34.71      3.80 o 
  -6   0   2       20.54       25.77      3.14 o 
  -5   0   2      364.06      351.57     10.16 o 
  -4   0   2      372.97      380.72      6.33 o 
  -3   0   2     2162.56     2357.30     40.78 o 
  -2   0   2        4.06        0.69      0.32 o 
  -1   0   2     7884.40     7165.79    193.07 o 
   0   0   2      133.68      141.12      2.49 o 
   1   0   2      825.37      849.92     10.57 o 
   2   0   2      804.23      839.93     15.12 o 
   3   0   2      541.56      497.64      7.39 o 
   4   0   2      203.44      227.50      4.81 o 
   5   0   2      119.55      124.50      4.44 o 
   6   0   2      107.43       92.86      3.62 o 
   7   0   2      203.75      219.85      6.31 o 
  -7   1   2       25.50       25.14      3.35 o 
  -6   1   2      206.55      207.82      7.88 o 
  -5   1   2        0.21       -0.49      1.00 o 
  -4   1   2       23.06       21.59      2.26 o 
  -3   1   2     2354.00     2471.67     30.01 o 
  -2   1   2     3022.87     2945.48     34.49 o 
  -1   1   2       73.08       73.61      2.29 o 
   0   1   2     2415.93     2442.29     39.32 o 
   1   1   2      160.53      147.04      1.79 o 
   2   1   2       55.56       40.61      1.29 o 
   3   1   2      337.98      330.10      7.43 o 
   4   1   2       46.85       38.64      2.43 o 
   5   1   2       39.21       32.88      2.59 o 
   6   1   2      119.22      112.96      5.30 o 
   7   1   2       21.09       21.01      2.27 o 
   8   1   2        1.95        3.10      1.38 o 
  -7   2   2        1.91        2.36      1.18 o 
  -6   2   2      480.29      443.90      7.53 o 
  -5   2   2       14.55       13.86      2.18 o 
  -4   2   2      554.16      565.70     13.06 o 
  -3   2   2      596.56      597.31      9.22 o 
  -2   2   2      511.05      468.90     12.76 o 
  -1   2   2     2717.12     2809.78     32.27 o 
   0   2   2      382.05      374.16      4.23 o 
   1   2   2     4700.60     4598.74     95.28 o 
   2   2   2      328.88      383.42      5.50 o 
   3   2   2      210.07      212.06      3.97 o 
   4   2   2     1463.10     1526.04     27.12 o 
   5   2   2      219.74      224.67      5.38 o 
   6   2   2      502.28      489.54      9.42 o 
   7   2   2        9.16        8.35      2.11 o 
   8   2   2        8.49        5.41      2.23 o 
  -7   3   2      182.42      182.56      6.21 o 
  -6   3   2       19.58       19.64      2.28 o 
  -5   3   2      225.23      231.73      6.06 o 
  -4   3   2       35.64       36.87      2.30 o 
  -3   3   2     1153.32     1118.51     15.09 o 
  -2   3   2      158.82      150.83      3.58 o 
  -1   3   2      463.88      517.91      7.42 o 
   0   3   2       62.67       51.21      1.23 o 
   1   3   2     2067.15     1974.67     32.92 o 
   2   3   2      188.51      229.99      5.85 o 
   3   3   2      243.15      273.90      4.09 o 
   4   3   2     1537.37     1544.01     16.67 o 
   5   3   2     2133.32     2133.39     22.75 o 
   6   3   2      407.08      386.66      8.25 o 
   7   3   2       39.74       38.99      3.83 o 
  -7   4   2        0.08       -0.46      1.61 o 
  -6   4   2       10.75       11.00      2.81 o 
  -5   4   2        1.58        0.54      1.50 o 
  -4   4   2     1646.80     1659.71     32.31 o 
  -3   4   2        3.96        3.70      1.33 o 
  -2   4   2     2508.67     2733.71     33.31 o 
  -1   4   2      160.10      184.39      3.11 o 
   0   4   2     2235.91     2207.79     21.96 o 
   1   4   2      469.40      531.97      9.10 o 
   2   4   2      141.00      156.71      3.65 o 
   3   4   2      238.00      256.77      5.90 o 
   4   4   2     1027.78     1062.34     15.50 o 
   5   4   2       17.92       15.75      3.55 o 
   6   4   2      172.05      156.97      4.92 o 
   7   4   2       10.15        8.83      2.29 o 
  -6   5   2        1.31        0.95      1.81 o 
  -5   5   2      153.92      161.87      7.68 o 
  -4   5   2      710.39      695.68     17.06 o 
  -3   5   2        4.88        9.15      1.89 o 
  -2   5   2        2.34        0.74      0.83 o 
  -1   5   2      630.81      630.54      8.67 o 
   0   5   2       70.35       51.68      1.57 o 
   1   5   2      271.44      315.89      4.56 o 
   2   5   2      907.57      941.54     15.51 o 
   3   5   2      735.37      768.21     11.96 o 
   4   5   2      621.18      620.80     10.59 o 
   5   5   2       69.21       72.77      3.18 o 
   6   5   2        1.88        1.48      1.35 o 
   7   5   2      287.71      268.91      9.69 o 
  -6   6   2       50.92       56.07      5.33 o 
  -5   6   2      734.18      774.50     20.00 o 
  -4   6   2       33.22       32.75      3.59 o 
  -3   6   2       91.65       90.52      4.91 o 
  -2   6   2       73.46       70.62      3.89 o 
  -1   6   2      425.45      396.36      7.26 o 
   0   6   2        9.35        8.33      1.29 o 
   1   6   2       44.46       50.73      1.65 o 
   2   6   2      896.38      952.32     14.62 o 
   3   6   2     2253.47     2253.22     29.63 o 
   4   6   2        6.06        7.21      1.25 o 
   5   6   2        2.36        2.07      0.99 o 
   6   6   2       26.52       21.88      2.27 o 
   7   6   2      173.35      178.79      9.21 o 
  -5   7   2       24.34       18.70      3.35 o 
  -4   7   2       55.40       56.95      4.51 o 
  -3   7   2        7.22        4.89      1.85 o 
  -2   7   2      753.51      764.03     17.15 o 
  -1   7   2       33.68       25.41      2.53 o 
   0   7   2       32.08       29.54      2.01 o 
   1   7   2       20.70       14.10      2.66 o 
   2   7   2     1202.85     1169.05     17.82 o 
   3   7   2       39.25       37.73      3.57 o 
   4   7   2       94.34       96.75      3.85 o 
   5   7   2       78.63       69.86      4.26 o 
   6   7   2      447.71      449.95     10.01 o 
  -4   8   2       27.41       30.50      3.89 o 
  -3   8   2      275.10      291.56     10.07 o 
  -2   8   2       16.15       10.18      2.20 o 
  -1   8   2      139.96      128.88      5.92 o 
   0   8   2       31.47       25.30      2.18 o 
   1   8   2      635.16      657.36     16.30 o 
   2   8   2       81.24       79.31      3.68 o 
   3   8   2       65.01       59.62      3.19 o 
   4   8   2       24.70       19.45      2.97 o 
   5   8   2      161.94      184.52     10.48 o 
   6   8   2       97.35       92.76      6.90 o 
  -3   9   2      130.69      125.53      6.91 o 
  -2   9   2       27.94       32.32      3.58 o 
  -1   9   2      232.98      216.28      8.46 o 
   0   9   2      119.72      130.76      7.56 o 
   1   9   2      351.21      348.68      8.58 o 
   2   9   2       20.38       15.16      2.09 o 
   3   9   2        8.73       11.66      1.94 o 
   4   9   2       15.92       16.78      3.28 o 
   5   9   2       90.07       88.59      4.30 o 
  -2  10   2       19.72       19.52      3.32 o 
  -1  10   2        0.58        1.19      1.72 o 
   0  10   2      413.81      442.11     14.32 o 
   1  10   2       59.30       66.67      3.86 o 
   2  10   2      127.94      137.67      5.55 o 
   3  10   2       98.84      102.95      4.81 o 
   4  10   2       98.69       97.67      4.72 o 
  -3  -8   3       57.77       59.00      5.49 o 
  -2  -8   3        0.46        1.12      1.72 o 
  -1  -8   3      196.64      214.16      9.65 o 
   0  -8   3      194.19      186.22      8.93 o 
   1  -8   3        0.46       -0.30      1.49 o 
   2  -8   3       23.76       26.18      3.90 o 
  -5  -7   3      217.81      220.16     10.15 o 
  -4  -7   3        2.63        0.62      1.74 o 
  -3  -7   3       52.22       52.52      4.79 o 
  -2  -7   3      128.64      117.31      6.63 o 
  -1  -7   3      681.21      671.83     18.05 o 
   0  -7   3       40.92       36.30      4.01 o 
   1  -7   3       80.52       82.47      5.33 o 
   2  -7   3        0.26        2.77      1.60 o 
   3  -7   3      252.17      248.38      7.09 o 
  -6  -6   3      199.81      206.87      9.75 o 
  -5  -6   3        0.43        0.31      1.65 o 
  -4  -6   3        0.57        0.36      1.39 o 
  -3  -6   3       71.33       72.40      4.98 o 
  -2  -6   3     1133.32     1160.80     25.45 o 
  -1  -6   3        7.25        3.60      1.66 o 
   0  -6   3      836.15      810.98     19.26 o 
   1  -6   3        3.25        0.94      1.51 o 
   2  -6   3      322.75      307.10      7.18 o 
   3  -6   3       85.80       82.54      5.14 o 
   4  -6   3       12.68       10.95      2.68 o 
  -6  -5   3       86.42      100.75      6.63 o 
  -5  -5   3       39.07       38.05      4.09 o 
  -4  -5   3        4.98        5.59      2.09 o 
  -3  -5   3      570.01      553.80     14.83 o 
  -2  -5   3      560.44      575.71     14.89 o 
  -1  -5   3      195.98      192.68      7.52 o 
   0  -5   3      519.32      499.09     10.16 o 
   1  -5   3      633.88      646.48     10.73 o 
   2  -5   3       68.33       69.28      3.07 o 
   3  -5   3       13.64        9.07      1.98 o 
   4  -5   3       12.73       13.34      2.49 o 
   5  -5   3      160.99      157.12      7.42 o 
  -7  -4   3       93.87       91.20      6.38 o 
  -6  -4   3        2.88        5.22      2.08 o 
  -5  -4   3      142.39      150.97      7.16 o 
  -4  -4   3       28.41       25.99      2.00 o 
  -3  -4   3      261.43      250.33      8.59 o 
  -2  -4   3      185.69      170.95      6.71 o 
  -1  -4   3        9.46        8.63      1.07 o 
   0  -4   3      179.55      197.24      5.30 o 
   1  -4   3      164.70      167.14      4.22 o 
   2  -4   3      100.39       95.81      4.38 o 
   3  -4   3      108.53      119.49      5.26 o 
   4  -4   3      193.92      196.71      7.54 o 
   5  -4   3     1010.79     1049.74     23.42 o 
   6  -4   3        1.73       -0.04      1.66 o 
  -7  -3   3        9.20        7.24      2.39 o 
  -6  -3   3       10.07        8.70      2.38 o 
  -5  -3   3       26.30       27.83      3.25 o 
  -4  -3   3      508.21      510.35      9.10 o 
  -3  -3   3      193.17      193.32      6.92 o 
  -2  -3   3     2018.18     1998.84     24.63 o 
  -1  -3   3      345.55      452.80      7.48 o 
   0  -3   3     2451.27     2407.75     29.43 o 
   1  -3   3       49.25       45.07      1.93 o 
   2  -3   3       63.78       68.99      3.37 o 
   3  -3   3       48.92       43.90      3.00 o 
   4  -3   3      788.82      789.13     17.64 o 
   5  -3   3       39.36       41.59      3.68 o 
   6  -3   3        1.98        2.92      1.70 o 
  -7  -2   3        0.22        0.47      1.68 o 
  -6  -2   3       60.81       61.68      4.59 o 
  -5  -2   3      430.92      446.84     12.59 o 
  -4  -2   3       14.30       10.56      1.43 o 
  -3  -2   3     1180.23     1169.05     16.84 o 
  -2  -2   3        0.19        1.38      0.46 o 
  -1  -2   3     3144.63     3095.73     36.64 o 
   0  -2   3      320.71      406.37      6.61 o 
   1  -2   3       59.32       96.23      2.61 o 
   2  -2   3       74.67       86.27      2.65 o 
   3  -2   3      786.02      799.52     16.37 o 
   4  -2   3      424.39      423.41     11.00 o 
   5  -2   3       83.90       87.35      4.87 o 
   6  -2   3      128.53      133.93      6.63 o 
   7  -2   3      101.82      106.25      6.53 o 
  -7  -1   3       82.88       76.15      5.45 o 
  -6  -1   3      131.95      137.85      6.68 o 
  -5  -1   3     1043.10      994.42     21.48 o 
  -4  -1   3       29.57       28.20      1.70 o 
  -3  -1   3      322.54      326.63      7.80 o 
  -2  -1   3      584.17      561.54      8.11 o 
  -1  -1   3       40.52       50.32      1.66 o 
   0  -1   3      231.71      262.39      4.62 o 
   1  -1   3      212.69      238.02      4.21 o 
   2  -1   3     1267.95     1285.03     19.01 o 
   3  -1   3     1498.84     1580.11     28.01 o 
   4  -1   3      412.86      370.62      9.75 o 
   5  -1   3        2.05        2.17      1.27 o 
   6  -1   3      211.26      213.94      8.43 o 
   7  -1   3       76.18       74.83      5.46 o 
  -7   0   3       14.51       17.20      3.13 o 
  -6   0   3      525.95      536.94     14.64 o 
  -5   0   3      168.75      187.59      7.13 o 
  -4   0   3       31.84       29.28      3.34 o 
  -3   0   3       25.89       29.26      1.51 o 
  -2   0   3     3781.70     3659.95     61.81 o 
  -1   0   3      282.52      284.24      4.52 o 
   0   0   3      652.61      646.48      8.73 o 
   1   0   3      323.45      314.70      4.75 o 
   2   0   3     1075.50     1036.54     13.45 o 
   3   0   3       16.75       14.86      1.20 o 
   4   0   3       87.77       89.35      4.03 o 
   5   0   3        0.80        0.71      1.03 o 
   6   0   3      380.47      365.29     11.26 o 
   7   0   3       46.37       52.18      4.69 o 
  -7   1   3      176.47      186.56      8.22 o 
  -6   1   3       44.70       47.94      3.87 o 
  -5   1   3        0.50        1.31      1.03 o 
  -4   1   3       38.12       30.08      1.82 o 
  -3   1   3     2244.61     2169.11     26.80 o 
  -2   1   3      243.24      233.85      4.30 o 
  -1   1   3     1243.41     1287.85     21.62 o 
   0   1   3     2866.87     2717.88     39.80 o 
   1   1   3     5934.96     5687.13     64.71 o 
   2   1   3      104.92      105.48      6.02 o 
   3   1   3      736.52      766.73      8.48 o 
   4   1   3      263.06      272.20      4.39 o 
   5   1   3      814.24      787.96     11.74 o 
   6   1   3       23.77       23.98      3.20 o 
   7   1   3       47.63       59.65      2.71 o 
  -7   2   3      105.07       87.05      5.57 o 
  -6   2   3       30.54       26.66      3.19 o 
  -5   2   3       56.64       53.96      3.61 o 
  -4   2   3     1309.02     1299.66     18.05 o 
  -3   2   3      258.27      250.01      5.13 o 
  -2   2   3      101.55      105.71      2.72 o 
  -1   2   3     1236.09     1269.15     15.59 o 
   0   2   3     1852.44     1785.85     19.95 o 
   1   2   3     2012.11     1853.49     32.33 o 
   2   2   3     3798.63     4206.56     55.13 o 
   3   2   3       21.35       19.05      1.14 o 
   4   2   3      484.27      464.28      7.60 o 
   5   2   3      246.96      234.36      5.22 o 
   6   2   3       31.99       38.62      2.33 o 
   7   2   3       26.59       27.14      1.67 o 
  -7   3   3       76.40       75.09      3.98 o 
  -6   3   3       73.78       94.98      4.15 o 
  -5   3   3        0.87        0.10      0.85 o 
  -4   3   3     1561.24     1619.41     17.76 o 
  -3   3   3      130.36      137.92      3.10 o 
  -2   3   3       18.28       14.13      0.93 o 
  -1   3   3      316.03      363.87      4.70 o 
   0   3   3     3024.97     3019.12     39.31 o 
   1   3   3        2.05        5.73      0.77 o 
   2   3   3       41.11       38.38      1.15 o 
   3   3   3      611.46      668.41      8.08 o 
   4   3   3      170.94      156.13      3.21 o 
   5   3   3      578.64      564.18      8.00 o 
   6   3   3        0.27        1.35      0.74 o 
   7   3   3        2.17        0.38      1.21 o 
  -7   4   3       19.19       19.49      2.62 o 
  -6   4   3        2.40        2.05      1.30 o 
  -5   4   3      361.08      385.96      8.39 o 
  -4   4   3       86.64       82.51      3.30 o 
  -3   4   3      910.08      982.28     14.65 o 
  -2   4   3      171.37      178.06      4.24 o 
  -1   4   3      411.34      386.92      5.33 o 
   0   4   3      110.24      105.53      2.08 o 
   1   4   3       42.09       43.27      1.27 o 
   2   4   3      219.92      200.51      3.85 o 
   3   4   3     1796.04     1777.56     18.57 o 
   4   4   3      854.14      857.44     10.39 o 
   5   4   3        2.96        2.43      0.87 o 
   6   4   3       43.50       38.86      2.63 o 
   7   4   3      219.51      225.21     10.13 o 
  -6   5   3      276.88      300.64     11.76 o 
  -5   5   3       87.79       88.24      5.71 o 
  -4   5   3       58.91       53.85      4.11 o 
  -3   5   3        8.55        8.29      1.27 o 
  -2   5   3      429.83      405.49     10.03 o 
  -1   5   3       92.09      116.89      2.57 o 
   0   5   3     3297.93     3487.42     34.19 o 
   1   5   3        2.82        7.39      0.98 o 
   2   5   3     2359.25     2417.12     24.29 o 
   3   5   3       58.41       65.01      1.77 o 
   4   5   3      346.11      327.25      7.58 o 
   5   5   3      342.33      335.85      7.32 o 
   6   5   3       76.13       86.68      3.72 o 
   7   5   3       87.83       96.70      6.82 o 
  -6   6   3       63.32       53.76      5.27 o 
  -5   6   3       41.74       35.18      4.13 o 
  -4   6   3      126.33      131.13      6.53 o 
  -3   6   3       70.33       66.87      4.26 o 
  -2   6   3      157.63      162.59      5.76 o 
  -1   6   3      331.91      329.60      5.17 o 
   0   6   3       54.81       57.32      1.83 o 
   1   6   3     1891.82     1962.00     20.58 o 
   2   6   3       31.86       26.76      1.84 o 
   3   6   3      140.59      123.57      3.78 o 
   4   6   3        0.49        1.57      0.78 o 
   5   6   3        2.30        2.49      1.05 o 
   6   6   3      110.93      117.40      7.28 o 
   7   6   3       34.98       36.78      4.79 o 
  -5   7   3       11.59        5.81      2.32 o 
  -4   7   3       24.15       26.15      3.38 o 
  -3   7   3      750.89      758.68     17.95 o 
  -2   7   3        1.52        1.04      1.04 o 
  -1   7   3      128.32      130.28      3.88 o 
   0   7   3      180.37      184.75      3.74 o 
   1   7   3      580.10      562.29     10.11 o 
   2   7   3       92.10       86.85      3.42 o 
   3   7   3       63.20       62.38      2.94 o 
   4   7   3      222.87      217.90      6.94 o 
   5   7   3      386.71      382.12     13.80 o 
   6   7   3       14.77       21.78      3.94 o 
  -5   8   3        0.05       -0.33      1.79 o 
  -4   8   3      578.16      569.20     16.11 o 
  -3   8   3      164.58      140.16      6.68 o 
  -2   8   3       11.99       17.30      2.52 o 
  -1   8   3      250.97      226.79      5.77 o 
   0   8   3      651.77      677.61     11.81 o 
   1   8   3       52.05       52.17      2.85 o 
   2   8   3      267.26      263.18      6.75 o 
   3   8   3        0.14        1.49      1.80 o 
   4   8   3      285.89      304.50      7.48 o 
   5   8   3       23.79       25.77      4.18 o 
   6   8   3        4.39        1.86      2.08 o 
  -4   9   3       52.73       43.95      4.63 o 
  -3   9   3        0.25       -1.15      1.46 o 
  -2   9   3       95.99      100.38      5.70 o 
  -1   9   3      247.73      269.38      9.34 o 
   0   9   3      382.97      390.52      8.72 o 
   1   9   3      588.18      586.90     11.64 o 
   2   9   3      128.73      122.20      5.35 o 
   3   9   3      201.91      205.18      6.21 o 
   4   9   3        0.48        1.18      1.70 o 
   5   9   3       37.84       37.21      5.05 o 
  -2  10   3       21.64       21.40      3.35 o 
  -1  10   3      358.48      366.41     12.01 o 
   0  10   3      236.55      235.61      6.95 o 
   1  10   3       15.96       15.80      3.68 o 
   2  10   3       14.85       16.73      4.28 o 
   3  10   3      106.66      108.77      4.81 o 
   4  10   3       70.49       69.24      6.07 o 
   0  11   3       31.98       30.52      4.34 o 
   1  11   3       42.84       43.50      3.56 o 
   2  11   3      290.16      296.29      8.69 o 
  -2  -8   4      263.86      287.26     11.59 o 
  -1  -8   4       11.43       13.68      3.11 o 
   0  -8   4       83.87       80.89      6.20 o 
  -4  -7   4        0.17        0.70      1.82 o 
  -3  -7   4        0.27        1.36      1.61 o 
  -2  -7   4      134.84      140.06      7.48 o 
  -1  -7   4      477.30      456.94     14.48 o 
   0  -7   4       24.91       23.72      3.54 o 
   1  -7   4       68.58       79.14      5.58 o 
   2  -7   4       49.25       54.98      4.80 o 
   3  -7   4      181.02      175.18      6.06 o 
  -5  -6   4        3.35        2.13      2.01 o 
  -4  -6   4        0.07       -1.02      1.36 o 
  -3  -6   4       66.14       71.52      5.18 o 
  -2  -6   4      324.62      324.41     11.22 o 
  -1  -6   4      330.80      303.24     10.74 o 
   0  -6   4      113.03      105.39      5.98 o 
   1  -6   4       59.94       61.01      4.50 o 
   2  -6   4      128.51      130.83      9.61 o 
   3  -6   4       82.66       70.45      3.67 o 
   4  -6   4        9.28       10.29      2.00 o 
  -6  -5   4        3.92        3.64      2.09 o 
  -5  -5   4       57.56       64.33      5.17 o 
  -4  -5   4      434.33      432.66     13.54 o 
  -3  -5   4       85.07       81.17      5.15 o 
  -2  -5   4      331.27      326.09     10.76 o 
  -1  -5   4      188.39      191.08      7.77 o 
   0  -5   4       95.38      103.19      5.48 o 
   1  -5   4       96.03       92.45      3.53 o 
   2  -5   4     1374.15     1285.36     23.19 o 
   3  -5   4        0.05       -0.41      0.92 o 
   4  -5   4      234.14      236.42      8.25 o 
   5  -5   4       89.62       98.84      4.57 o 
  -6  -4   4       28.40       22.52      3.73 o 
  -5  -4   4       73.03       77.95      5.37 o 
  -4  -4   4      326.93      310.66     10.65 o 
  -3  -4   4      544.74      514.59     13.95 o 
  -2  -4   4       45.76       45.68      3.57 o 
  -1  -4   4      171.09      186.57      7.18 o 
   0  -4   4      171.45      176.91      4.57 o 
   1  -4   4      380.62      367.27      7.24 o 
   2  -4   4       65.77       68.44      2.95 o 
   3  -4   4      480.81      455.98      9.01 o 
   4  -4   4       66.30       55.23      4.79 o 
   5  -4   4      223.45      221.58      6.61 o 
  -7  -3   4       11.02       10.82      2.87 o 
  -6  -3   4        1.45        2.72      1.94 o 
  -5  -3   4      277.03      282.44     10.17 o 
  -4  -3   4      197.89      208.41      8.00 o 
  -3  -3   4      194.13      214.82      7.71 o 
  -2  -3   4       29.59       30.97      2.46 o 
  -1  -3   4      584.62      654.40     10.25 o 
   0  -3   4      371.90      338.96      6.48 o 
   1  -3   4      111.17      116.84      3.40 o 
   2  -3   4        3.14        3.54      0.86 o 
   3  -3   4        6.76        8.09      1.48 o 
   4  -3   4      487.31      488.69     12.55 o 
   5  -3   4       58.37       66.29      3.53 o 
   6  -3   4      196.49      194.61      6.43 o 
  -7  -2   4       37.01       32.38      4.10 o 
  -6  -2   4      199.68      194.24      8.56 o 
  -5  -2   4      457.95      464.40     13.33 o 
  -4  -2   4       66.28       66.57      4.10 o 
  -3  -2   4        3.34        1.80      0.61 o 
  -2  -2   4      446.33      431.97      7.13 o 
  -1  -2   4        7.83       23.11      1.45 o 
   0  -2   4      244.54      247.57      5.06 o 
   1  -2   4       22.32       14.96      1.23 o 
   2  -2   4     1663.00     1725.10     22.24 o 
   3  -2   4      985.27      997.81     14.59 o 
   4  -2   4      301.95      294.01      6.68 o 
   5  -2   4       14.20       11.52      2.19 o 
   6  -2   4       61.59       56.60      3.41 o 
  -7  -1   4      163.23      170.39      8.26 o 
  -6  -1   4      243.45      226.72      8.92 o 
  -5  -1   4      668.25      649.43     16.20 o 
  -4  -1   4      201.14      195.17      4.69 o 
  -3  -1   4      100.41       97.63      3.35 o 
  -2  -1   4       24.16       21.69      2.04 o 
  -1  -1   4     1093.81      997.33     13.40 o 
   0  -1   4     1592.46     1646.31     20.83 o 
   1  -1   4     4666.25     4688.23     54.14 o 
   2  -1   4      200.83      184.87      4.00 o 
   3  -1   4     1163.35     1106.44     18.43 o 
   4  -1   4       84.13       84.02      4.47 o 
   5  -1   4       71.66       73.87      3.30 o 
   6  -1   4       68.11       64.56      3.39 o 
   7  -1   4       58.11       61.43      3.81 o 
  -7   0   4       63.51       64.47      5.08 o 
  -6   0   4      495.14      502.17     14.20 o 
  -5   0   4      309.88      314.34      6.81 o 
  -4   0   4       24.43       24.34      1.71 o 
  -3   0   4      378.13      379.08      6.69 o 
  -2   0   4     1885.49     1738.88     21.55 o 
  -1   0   4      136.09      151.76      4.66 o 
   0   0   4      104.59      113.67      2.72 o 
   1   0   4       22.61       20.38      2.09 o 
   2   0   4      904.71      787.78     14.15 o 
   3   0   4      338.24      357.46      6.38 o 
   4   0   4      151.49      152.84      4.14 o 
   5   0   4      530.72      519.52      9.68 o 
   6   0   4      385.82      370.40     12.54 o 
   7   0   4        0.27       -1.32      1.39 o 
  -7   1   4       40.59       34.68      3.91 o 
  -6   1   4       37.25       35.39      3.67 o 
  -5   1   4       26.83       21.56      1.88 o 
  -4   1   4      392.71      394.39      7.47 o 
  -3   1   4     2268.52     2327.99     28.77 o 
  -2   1   4     1623.42     1609.43     20.11 o 
  -1   1   4     1142.90     1154.41     14.55 o 
   0   1   4      192.91      178.24      4.01 o 
   1   1   4      880.43      898.33     15.01 o 
   2   1   4      352.98      358.66      5.56 o 
   3   1   4      164.63      167.98      3.74 o 
   4   1   4      139.41      130.09      3.61 o 
   5   1   4      658.66      655.86     13.62 o 
   6   1   4        3.29        3.17      1.13 o 
   7   1   4       32.40       24.15      3.81 o 
  -7   2   4       85.14       76.27      5.31 o 
  -6   2   4        0.07        0.13      0.97 o 
  -5   2   4      211.19      223.30      5.79 o 
  -4   2   4      392.91      412.36      7.88 o 
  -3   2   4      183.44      176.52      4.25 o 
  -2   2   4      389.18      370.70      9.18 o 
  -1   2   4      573.74      693.52     14.34 o 
   0   2   4      430.18      431.67      5.98 o 
   1   2   4     7602.08     6627.45    109.38 o 
   2   2   4       52.82       76.41      2.26 o 
   3   2   4      550.04      554.74      6.39 o 
   4   2   4       72.43       73.32      1.96 o 
   5   2   4      239.15      248.97      4.44 o 
   6   2   4      300.43      291.24      5.74 o 
   7   2   4       17.78       14.19      3.02 o 
  -7   3   4      106.88      108.86      4.83 o 
  -6   3   4       87.92       80.12      3.05 o 
  -5   3   4      148.41      141.30      4.58 o 
  -4   3   4      149.38      135.79      5.68 o 
  -3   3   4      186.60      183.66      4.43 o 
  -2   3   4      211.38      190.33      4.07 o 
  -1   3   4       82.37      112.16      1.84 o 
   0   3   4     4257.99     4252.42     55.56 o 
   1   3   4      211.78      250.08      6.54 o 
   2   3   4     1280.54     1302.05     15.97 o 
   3   3   4       25.47       22.37      1.19 o 
   4   3   4     2199.74     2212.00     27.19 o 
   5   3   4       51.13       56.18      2.35 o 
   6   3   4       24.14       23.12      2.22 o 
   7   3   4        4.18        3.61      2.04 o 
  -7   4   4       19.71       19.58      2.71 o 
  -6   4   4        1.25        2.52      1.37 o 
  -5   4   4      770.83      812.32     17.14 o 
  -4   4   4       16.21       15.91      1.46 o 
  -3   4   4       57.97       64.51      2.19 o 
  -2   4   4      714.96      734.35      8.01 o 
  -1   4   4      532.33      497.49      6.33 o 
   0   4   4        9.88       10.62      0.72 o 
   1   4   4       38.33       40.12      1.34 o 
   2   4   4      423.67      439.15      5.58 o 
   3   4   4      188.18      171.99      3.18 o 
   4   4   4      225.00      221.97      4.05 o 
   5   4   4       45.18       47.63      2.57 o 
   6   4   4       23.87       22.06      3.53 o 
   7   4   4      249.98      245.21     10.78 o 
  -6   5   4       87.63       96.36      6.47 o 
  -5   5   4      124.80      118.64      6.65 o 
  -4   5   4        3.00        1.69      0.96 o 
  -3   5   4      227.79      221.17      5.57 o 
  -2   5   4        3.97        4.66      0.72 o 
  -1   5   4      926.20      973.77     11.15 o 
   0   5   4       82.02       73.24      1.86 o 
   1   5   4     1214.45     1263.46     13.66 o 
   2   5   4      503.61      507.99     10.23 o 
   3   5   4       93.12       91.65      2.58 o 
   4   5   4      157.09      155.10     11.32 o 
   5   5   4       50.66       51.31      4.57 o 
   6   5   4      128.81      129.23      7.70 o 
   7   5   4       38.17       46.71      5.30 o 
  -6   6   4       86.92       81.72      6.20 o 
  -5   6   4      113.21      103.97      6.37 o 
  -4   6   4      105.98      108.74      5.93 o 
  -3   6   4       40.18       38.93      6.09 o 
  -2   6   4      137.79      130.73      3.05 o 
  -1   6   4       23.11       26.73      1.36 o 
   0   6   4     1057.20     1074.40     12.27 o 
   1   6   4      451.21      437.04      6.80 o 
   2   6   4     1258.44     1274.25     14.72 o 
   3   6   4      144.68      145.81      8.83 o 
   4   6   4      109.51      107.74      6.47 o 
   5   6   4       12.83       15.08      3.06 o 
   6   6   4      288.14      308.98     12.67 o 
   7   6   4       15.36       14.07      3.39 o 
  -5   7   4       31.21       38.95      4.50 o 
  -4   7   4       86.13      103.35      5.94 o 
  -3   7   4      590.17      594.59     15.04 o 
  -2   7   4      248.43      236.71      5.76 o 
  -1   7   4       78.29       69.97      2.27 o 
   0   7   4      248.82      255.11      4.55 o 
   1   7   4     1062.88     1039.32     12.38 o 
   2   7   4       16.58       16.83      1.85 o 
   3   7   4      520.66      501.07      9.20 o 
   4   7   4        3.70        1.65      1.59 o 
   5   7   4      331.48      353.27     13.48 o 
   6   7   4       22.41       22.00      4.03 o 
  -5   8   4       61.06       52.79      5.04 o 
  -4   8   4      183.30      192.49      8.51 o 
  -3   8   4       14.24        6.82      2.05 o 
  -2   8   4       11.80       13.69      2.30 o 
  -1   8   4       39.30       42.40      1.96 o 
   0   8   4      866.26      835.66     10.82 o 
   1   8   4      232.81      223.87      5.91 o 
   2   8   4      128.92      117.20      4.20 o 
   3   8   4       72.10       70.85      5.37 o 
   4   8   4      123.07      122.53      7.41 o 
   5   8   4        1.16        1.79      1.82 o 
   6   8   4       19.60       16.88      3.96 o 
  -4   9   4      143.69      148.80      7.67 o 
  -3   9   4       84.22       75.62      5.06 o 
  -2   9   4      230.47      224.02      8.45 o 
  -1   9   4      619.13      609.09     11.28 o 
   0   9   4      765.86      797.10     13.72 o 
   1   9   4      127.09      125.80      7.28 o 
   2   9   4        1.87        1.71      1.06 o 
   3   9   4        0.43        2.08      1.78 o 
   4   9   4      250.28      254.90     11.54 o 
   5   9   4        5.78        7.25      2.79 o 
  -3  10   4       57.05       59.58      5.14 o 
  -2  10   4       52.98       48.71      4.33 o 
  -1  10   4      442.62      447.89     13.19 o 
   0  10   4        6.10        6.30      2.46 o 
   1  10   4       18.39        9.39      1.86 o 
   2  10   4       12.05       16.38      3.49 o 
   3  10   4      489.20      492.85     16.94 o 
   4  10   4        0.47        0.72      1.80 o 
   0  11   4        3.87        4.27      2.11 o 
   1  11   4       22.32       23.36      4.16 o 
   2  11   4      400.57      404.72     15.33 o 
  -3  -7   5        8.90       14.66      3.24 o 
  -2  -7   5      228.15      233.83     10.15 o 
  -1  -7   5        0.39        0.80      1.66 o 
   0  -7   5      175.49      173.04      8.59 o 
   1  -7   5        5.15        5.66      2.33 o 
  -4  -6   5        1.24        1.41      1.69 o 
  -3  -6   5      642.51      684.99     18.69 o 
  -2  -6   5       41.52       44.63      4.46 o 
  -1  -6   5        7.96       16.29      3.04 o 
   0  -6   5        1.97        2.42      1.67 o 
   1  -6   5      287.29      288.71     10.63 o 
   2  -6   5       14.69       17.38      2.21 o 
   3  -6   5       95.64       83.15      9.19 o 
  -5  -5   5       12.06        9.52      2.79 o 
  -4  -5   5      471.88      474.70     14.78 o 
  -3  -5   5      196.96      213.38      8.92 o 
  -2  -5   5        0.69        0.86      1.40 o 
  -1  -5   5      165.75      145.41      6.95 o 
   0  -5   5      152.08      163.82      7.38 o 
   1  -5   5      204.87      193.21     14.26 o 
   2  -5   5       50.43       49.05      2.94 o 
   3  -5   5       47.76       52.95      3.19 o 
   4  -5   5      319.05      325.84     12.93 o 
  -6  -4   5        0.12        0.40      1.67 o 
  -5  -4   5      338.87      367.18     12.74 o 
  -4  -4   5      318.85      296.59     10.73 o 
  -3  -4   5       33.48       35.97      3.66 o 
  -2  -4   5        8.55       11.84      2.33 o 
  -1  -4   5        2.58        4.49      1.60 o 
   0  -4   5      522.90      501.53     10.36 o 
   1  -4   5       12.85        9.82      3.64 o 
   2  -4   5       51.34       54.37      2.83 o 
   3  -4   5        4.62        4.94      1.94 o 
   4  -4   5      767.68      733.07     16.04 o 
   5  -4   5        0.40        0.13      1.37 o 
  -6  -3   5       23.23       14.78      3.14 o 
  -5  -3   5      833.30      887.24     21.76 o 
  -4  -3   5        0.93        0.55      1.17 o 
  -3  -3   5        1.18        0.37      1.01 o 
  -2  -3   5        7.05       11.54      2.10 o 
  -1  -3   5     2210.30     2282.38     29.01 o 
   0  -3   5       18.13       22.46      2.97 o 
   1  -3   5       51.27       39.01      3.37 o 
   2  -3   5        1.12        0.03      0.65 o 
   3  -3   5      568.75      568.45     10.26 o 
   4  -3   5       14.71        9.33      1.55 o 
   5  -3   5      204.05      196.03      5.99 o 
   6  -3   5       72.35       63.69      3.84 o 
  -7  -2   5        3.09        2.56      1.97 o 
  -6  -2   5      269.92      269.92     10.55 o 
  -5  -2   5       77.29       87.66      5.45 o 
  -4  -2   5      104.98       99.83      5.32 o 
  -3  -2   5       18.81       18.74      1.45 o 
  -2  -2   5      595.48      588.28      9.45 o 
  -1  -2   5      626.31      675.27     10.51 o 
   0  -2   5       24.69       30.74      2.60 o 
   1  -2   5        3.45        6.41      1.03 o 
   2  -2   5     1350.80     1317.33     18.05 o 
   3  -2   5      348.67      353.88      7.14 o 
   4  -2   5        1.28        1.33      0.89 o 
   5  -2   5       86.71       87.29      6.69 o 
   6  -2   5       90.90       91.56      4.18 o 
  -7  -1   5       22.58       23.59      3.73 o 
  -6  -1   5      178.10      167.58      7.88 o 
  -5  -1   5        3.53        3.21      1.40 o 
  -4  -1   5       45.04       47.24      2.33 o 
  -3  -1   5       22.97       22.74      1.57 o 
  -2  -1   5       65.81       64.12      2.35 o 
  -1  -1   5       32.39       35.60      2.09 o 
   0  -1   5       12.74       15.76      1.32 o 
   1  -1   5      353.32      330.39      6.11 o 
   2  -1   5     1989.65     1948.30     24.63 o 
   3  -1   5      175.22      178.36      4.38 o 
   4  -1   5        8.78        5.55      1.10 o 
   5  -1   5       97.89      101.99      6.26 o 
   6  -1   5      122.30      120.51      7.50 o 
  -7   0   5       66.70       77.01      5.59 o 
  -6   0   5        8.80        8.75      2.18 o 
  -5   0   5      130.34      142.86      4.46 o 
  -4   0   5       51.97       55.65      2.51 o 
  -3   0   5      815.80      749.63     11.33 o 
  -2   0   5        1.93        1.75      0.54 o 
  -1   0   5       27.38       20.60      1.31 o 
   0   0   5       17.15       20.69      1.25 o 
   1   0   5     1277.44     1231.41     24.30 o 
   2   0   5       50.84       47.20      1.78 o 
   3   0   5      956.44      986.20     13.86 o 
   4   0   5       53.33       51.82      2.38 o 
   5   0   5      857.56      861.11     13.86 o 
   6   0   5        8.35       10.84      2.67 o 
   7   0   5        4.80        8.03      2.81 o 
  -7   1   5        0.44        0.19      1.42 o 
  -6   1   5       25.09       27.39      4.01 o 
  -5   1   5       48.24       52.55      2.86 o 
  -4   1   5     1174.61     1154.92     16.57 o 
  -3   1   5      359.66      383.86      6.98 o 
  -2   1   5      595.80      554.65     11.44 o 
  -1   1   5      461.64      488.05      9.36 o 
   0   1   5     2019.60     1762.22     25.13 o 
   1   1   5      395.35      453.26      8.74 o 
   2   1   5      591.91      583.67     10.57 o 
   3   1   5       82.62       71.34      2.82 o 
   4   1   5      404.45      385.78      7.16 o 
   5   1   5       52.97       65.38      4.66 o 
   6   1   5       63.57       70.72      5.19 o 
   7   1   5        1.74       -0.89      1.49 o 
  -7   2   5       12.65       18.47      3.21 o 
  -6   2   5       26.92       25.36      3.28 o 
  -5   2   5      369.68      385.38      8.20 o 
  -4   2   5       24.12       24.06      1.84 o 
  -3   2   5      140.39      139.50      3.77 o 
  -2   2   5       80.16       82.79      2.54 o 
  -1   2   5     3284.11     3321.33     45.43 o 
   0   2   5     2564.80     2591.76     30.44 o 
   1   2   5      868.73      891.78     28.61 o 
   2   2   5      392.78      424.62      6.17 o 
   3   2   5        8.00        9.34      4.31 o 
   4   2   5       20.69       21.38      1.47 o 
   5   2   5       10.66       15.74      2.56 o 
   6   2   5        0.08        0.07      1.16 o 
   7   2   5      265.38      281.98     11.14 o 
  -7   3   5      165.72      167.48      6.23 o 
  -6   3   5      130.71      131.57      6.61 o 
  -5   3   5      791.53      793.66     13.41 o 
  -4   3   5      232.30      227.57     12.46 o 
  -3   3   5        4.47        5.27      1.78 o 
  -2   3   5      456.37      462.45      7.55 o 
  -1   3   5     2078.13     2018.12     24.38 o 
   0   3   5      403.82      454.15      4.99 o 
   1   3   5       96.61      127.56      4.69 o 
   2   3   5      102.85      118.52      4.87 o 
   3   3   5      627.38      607.85      6.71 o 
   4   3   5       55.70       58.97      3.78 o 
   5   3   5       69.20       70.97      4.30 o 
   6   3   5       47.36       47.36      3.99 o 
   7   3   5       98.60       88.93      6.41 o 
  -6   4   5      914.67      898.39     15.54 o 
  -5   4   5      180.53      186.77      4.69 o 
  -4   4   5        6.93        6.87      1.08 o 
  -3   4   5       18.13       16.64      1.30 o 
  -2   4   5     1073.50     1057.55     10.08 o 
  -1   4   5       18.28       20.80      1.06 o 
   0   4   5      100.75      122.79      2.33 o 
   1   4   5       13.80       18.66      1.37 o 
   2   4   5     1950.84     1875.46     48.60 o 
   3   4   5      349.86      354.55      9.71 o 
   4   4   5      322.08      295.58      7.66 o 
   5   4   5       43.35       40.76      3.87 o 
   6   4   5      517.19      493.45     16.07 o 
   7   4   5        1.34        1.43      1.67 o 
  -6   5   5       15.05       15.24      2.31 o 
  -5   5   5       16.36       14.13      1.63 o 
  -4   5   5      481.52      488.63     10.38 o 
  -3   5   5     2434.16     2452.90     31.75 o 
  -2   5   5      143.04      143.97      4.00 o 
  -1   5   5      204.82      211.25      3.72 o 
   0   5   5       33.38       36.85      1.68 o 
   1   5   5     2612.13     2598.30     26.03 o 
   2   5   5       82.72       83.89      5.04 o 
   3   5   5       20.93       21.33      3.34 o 
   4   5   5      207.24      186.96      5.20 o 
   5   5   5       90.90      103.04      6.62 o 
   6   5   5      136.22      128.74      7.74 o 
   7   5   5      129.98      127.68      8.17 o 
  -6   6   5        2.69        0.15      1.95 o 
  -5   6   5       16.19       18.26      3.37 o 
  -4   6   5      146.10      159.03      5.32 o 
  -3   6   5      592.02      598.63     10.85 o 
  -2   6   5      465.51      477.89      8.71 o 
  -1   6   5        6.09        6.19      0.82 o 
   0   6   5      441.06      458.82      6.36 o 
   1   6   5     1797.80     1759.22     18.68 o 
   2   6   5      200.62      202.81      4.86 o 
   3   6   5      148.45      153.25      4.24 o 
   4   6   5        9.78       16.37      3.09 o 
   5   6   5      305.57      308.94     12.40 o 
   6   6   5       23.38       21.57      3.92 o 
   7   6   5       35.46       25.07      4.43 o 
  -5   7   5        6.54        6.11      2.42 o 
  -4   7   5      358.09      372.68     12.06 o 
  -3   7   5        0.16        0.06      0.87 o 
  -2   7   5       65.27       62.96      2.89 o 
  -1   7   5       69.35       73.91      2.33 o 
   0   7   5      677.99      662.59     10.91 o 
   1   7   5      265.30      266.31      4.69 o 
   2   7   5       37.69       35.43      3.83 o 
   3   7   5        8.25        9.23      2.42 o 
   4   7   5      878.23      845.54     22.97 o 
   5   7   5       76.60       78.30      6.23 o 
   6   7   5        2.28        2.63      1.96 o 
  -5   8   5      157.45      163.28      8.45 o 
  -4   8   5       43.63       36.39      3.90 o 
  -3   8   5       40.88       37.82      3.66 o 
  -2   8   5        2.09        2.42      0.98 o 
  -1   8   5      601.24      634.48      8.98 o 
   0   8   5       44.80       45.21      1.94 o 
   1   8   5      224.20      210.93      5.58 o 
   2   8   5       21.72       16.34      2.99 o 
   3   8   5      236.83      237.35     10.41 o 
   4   8   5       69.43       73.16      5.94 o 
   5   8   5      217.32      191.02     10.13 o 
   6   8   5       58.09       54.33      6.09 o 
  -4   9   5       20.03       18.08      3.40 o 
  -3   9   5        8.14        4.46      2.09 o 
  -2   9   5      248.76      261.69      9.00 o 
  -1   9   5       98.70      114.06      6.19 o 
   0   9   5      156.31      147.55      4.77 o 
   1   9   5      230.95      236.98      9.93 o 
   2   9   5      124.03      122.44      7.30 o 
   3   9   5        7.11        7.77      2.61 o 
   4   9   5       60.34       61.62      6.03 o 
   5   9   5        4.76        4.33      2.23 o 
  -3  10   5       21.06       23.54      3.47 o 
  -2  10   5      315.99      306.25     10.56 o 
  -1  10   5        1.66        6.19      1.52 o 
   0  10   5       32.93       36.78      4.30 o 
   1  10   5       45.41       38.49      4.57 o 
   2  10   5      197.51      181.96      9.34 o 
   3  10   5       28.15       23.89      4.24 o 
   4  10   5        0.57       -0.94      1.61 o 
   0  11   5        4.29        7.65      2.76 o 
   1  11   5      433.40      423.43     15.34 o 
   2  11   5        6.02        6.98      2.66 o 
  -3  -6   6        1.86        2.02      1.91 o 
  -2  -6   6        6.43        8.30      2.45 o 
  -1  -6   6       42.57       40.35      4.38 o 
   0  -6   6      179.81      181.18      8.52 o 
   1  -6   6       81.97       67.36      5.37 o 
   2  -6   6      101.14      103.91      6.69 o 
  -4  -5   6       76.18       75.62      5.65 o 
  -3  -5   6       58.90       64.33      5.02 o 
  -2  -5   6      590.81      575.99     16.12 o 
  -1  -5   6      411.44      420.83     12.98 o 
   0  -5   6      109.47      100.17      5.87 o 
   1  -5   6      277.17      266.91      9.95 o 
   2  -5   6        3.34        2.76      1.28 o 
   3  -5   6      215.41      230.96      6.81 o 
  -5  -4   6      237.61      233.33     10.16 o 
  -4  -4   6      141.38      148.26      7.56 o 
  -3  -4   6      191.66      211.41      8.76 o 
  -2  -4   6       18.53       14.06      2.54 o 
  -1  -4   6      275.24      278.49      9.58 o 
   0  -4   6      707.13      682.79     11.92 o 
   1  -4   6      109.97      105.03      7.07 o 
   2  -4   6       76.88       80.45      4.38 o 
   3  -4   6      119.40      121.92      7.27 o 
   4  -4   6      120.90      113.39     11.00 o 
  -6  -3   6      576.62      586.59     17.86 o 
  -5  -3   6        5.03        3.98      1.91 o 
  -4  -3   6        0.36        0.56      1.14 o 
  -3  -3   6        1.47        2.35      1.36 o 
  -2  -3   6      149.74      152.66      6.58 o 
  -1  -3   6      643.61      627.22     10.64 o 
   0  -3   6        0.22        1.40      0.80 o 
   1  -3   6       49.52       45.74      2.87 o 
   2  -3   6       51.16       55.34      2.89 o 
   3  -3   6      489.07      468.00      9.30 o 
   4  -3   6       11.67        8.67      1.68 o 
   5  -3   6        5.89        4.94      2.46 o 
  -6  -2   6       38.01       33.20      4.14 o 
  -5  -2   6       26.30       26.85      3.58 o 
  -4  -2   6      335.01      327.96     10.76 o 
  -3  -2   6      608.07      610.14     15.31 o 
  -2  -2   6       87.17       82.55      4.19 o 
  -1  -2   6       96.52       99.18      3.97 o 
   0  -2   6       28.59       25.63      2.00 o 
   1  -2   6      901.03      915.61     13.91 o 
   2  -2   6      231.66      242.87      5.64 o 
   3  -2   6      523.78      517.23     19.92 o 
   4  -2   6      123.51      118.53      4.20 o 
   5  -2   6        2.44        2.81      2.11 o 
   6  -2   6       20.81       27.41      4.43 o 
  -6  -1   6       98.08       97.06      6.17 o 
  -5  -1   6       92.18       99.35      5.80 o 
  -4  -1   6      376.85      363.17     11.17 o 
  -3  -1   6        3.52        2.39      0.78 o 
  -2  -1   6      796.42      783.39     11.92 o 
  -1  -1   6      222.48      215.39      6.07 o 
   0  -1   6     1190.50     1296.94     17.75 o 
   1  -1   6     1049.54     1074.93     15.34 o 
   2  -1   6      726.24      706.97     11.07 o 
   3  -1   6       83.09       80.08      4.33 o 
   4  -1   6       21.11       28.36      3.25 o 
   5  -1   6       10.59        6.42      2.27 o 
  -6   0   6        1.28        0.96      1.34 o 
  -5   0   6       63.57       70.49      3.21 o 
  -4   0   6      135.06      127.29      4.41 o 
  -3   0   6       40.18       42.36      2.13 o 
  -2   0   6       14.63       12.36      1.22 o 
  -1   0   6      134.09      125.54      3.41 o 
   0   0   6      328.67      354.98      6.43 o 
   1   0   6      468.29      494.07      8.22 o 
   2   0   6        4.67        6.11      1.95 o 
   3   0   6        2.33        3.67      0.80 o 
   4   0   6      263.73      274.35     10.00 o 
   5   0   6      326.11      330.75     11.93 o 
   6   0   6        4.96        6.46      2.45 o 
  -7   1   6        4.43        1.30      1.79 o 
  -6   1   6       22.33       18.26      2.13 o 
  -5   1   6      247.15      234.70      8.72 o 
  -4   1   6       87.93       93.58     12.12 o 
  -3   1   6       21.76       20.59      2.06 o 
  -2   1   6       24.77       24.22      1.55 o 
  -1   1   6     1356.91     1246.51     16.84 o 
   0   1   6      187.36      180.63      4.51 o 
   1   1   6       24.58       36.01      7.87 o 
   2   1   6       88.10       82.48      2.77 o 
   3   1   6       90.24       91.24      5.01 o 
   4   1   6      195.31      196.04      7.95 o 
   5   1   6      236.95      222.03      9.15 o 
   6   1   6        4.72        0.71      1.75 o 
   7   1   6      126.75      119.88      7.68 o 
  -7   2   6        3.24        4.48      2.06 o 
  -6   2   6      211.73      223.54      6.50 o 
  -5   2   6      223.89      229.66      6.15 o 
  -4   2   6        8.98       10.79      3.29 o 
  -3   2   6       24.89       12.34      2.00 o 
  -2   2   6     1017.64      998.81     25.91 o 
  -1   2   6      405.73      367.81      6.22 o 
   0   2   6     1564.75     1526.14     31.96 o 
   1   2   6      420.97      406.28     23.18 o 
   2   2   6     1249.04     1301.62     26.53 o 
   3   2   6        1.49        2.52      1.20 o 
   4   2   6       74.66       82.82      4.93 o 
   5   2   6       84.16       90.72      5.48 o 
   6   2   6      210.06      219.43      9.31 o 
   7   2   6        2.57        4.65      2.42 o 
  -6   3   6       43.40       38.46      2.89 o 
  -5   3   6       47.71       45.57      2.73 o 
  -4   3   6      385.53      382.03      7.82 o 
  -3   3   6      103.61       98.44      6.91 o 
  -2   3   6      557.33      557.81      8.94 o 
  -1   3   6     1064.81     1004.59     13.49 o 
   0   3   6      509.08      515.34      9.14 o 
   1   3   6     1593.48     1458.27     27.98 o 
   2   3   6      208.16      211.61      7.27 o 
   3   3   6      669.22      701.73     16.78 o 
   4   3   6       69.51       69.97      4.35 o 
   5   3   6       25.05       22.50      2.97 o 
   6   3   6       82.08       86.63      5.51 o 
   7   3   6       68.44       73.79      5.52 o 
  -6   4   6        2.42        0.41      0.97 o 
  -5   4   6        0.62       -0.08      0.62 o 
  -4   4   6        4.76        4.72      1.11 o 
  -3   4   6     1464.54     1409.19     19.62 o 
  -2   4   6      409.05      392.11      5.69 o 
  -1   4   6      121.89      120.68      2.14 o 
   0   4   6      141.92      141.79      3.03 o 
   1   4   6     1448.02     1473.21     28.15 o 
   2   4   6     1234.63     1191.89     23.84 o 
   3   4   6       54.90       73.98      4.18 o 
   4   4   6        4.18        4.46      1.44 o 
   5   4   6      169.87      172.86      7.26 o 
   6   4   6      250.63      256.83      7.35 o 
   7   4   6       20.09       20.43      3.90 o 
  -6   5   6        6.74        7.13      1.92 o 
  -5   5   6       41.24       44.06      2.55 o 
  -4   5   6     1252.03     1299.03     15.62 o 
  -3   5   6       17.57       18.40      1.45 o 
  -2   5   6      505.86      498.50      8.75 o 
  -1   5   6      469.27      475.47      8.44 o 
   0   5   6      455.34      457.87      6.07 o 
   1   5   6      558.61      553.46      9.61 o 
   2   5   6        2.98        1.33      0.76 o 
   3   5   6      553.25      540.71     10.10 o 
   4   5   6       17.34       15.05      1.78 o 
   5   5   6      862.14      845.32     14.98 o 
   6   5   6      303.97      290.77     12.42 o 
   7   5   6        0.09       -1.02      1.54 o 
  -6   6   6        6.51        4.67      2.32 o 
  -5   6   6       34.32       41.55      3.20 o 
  -4   6   6      115.39      116.28      5.58 o 
  -3   6   6        9.27        9.51      1.53 o 
  -2   6   6      537.18      535.58      9.45 o 
  -1   6   6     1532.13     1506.46     16.55 o 
   0   6   6      256.27      254.15      4.25 o 
   1   6   6      902.71      937.45     14.49 o 
   2   6   6      406.32      419.70      8.21 o 
   3   6   6       26.73       29.89      2.13 o 
   4   6   6      141.02      142.78      7.84 o 
   5   6   6      969.86      957.05     25.65 o 
   6   6   6        3.71        4.20      2.17 o 
  -5   7   6       27.62       34.32      4.17 o 
  -4   7   6       48.06       46.63      3.15 o 
  -3   7   6        4.59        3.80      1.12 o 
  -2   7   6      272.25      262.02      6.15 o 
  -1   7   6      423.15      413.53      6.39 o 
   0   7   6     2034.78     2075.90     33.42 o 
   1   7   6      292.25      279.78      6.42 o 
   2   7   6       37.26       40.18      2.30 o 
   3   7   6      126.83      121.64      7.04 o 
   4   7   6      342.67      331.81     12.97 o 
   5   7   6        2.91        1.60      1.71 o 
   6   7   6       14.55       12.29      3.28 o 
  -4   8   6       49.54       50.19      3.50 o 
  -3   8   6        1.18       -0.42      1.00 o 
  -2   8   6      353.45      354.92     12.58 o 
  -1   8   6       75.17       77.69      2.57 o 
   0   8   6       44.88       49.48      2.72 o 
   1   8   6      253.68      254.81      8.37 o 
   2   8   6       19.97       14.25      3.05 o 
   3   8   6      363.67      357.18     13.36 o 
   4   8   6      210.66      203.00     10.29 o 
   5   8   6        4.58        5.86      2.56 o 
   6   8   6       95.99      109.34      8.24 o 
  -4   9   6      143.71      158.35      7.90 o 
  -3   9   6      326.75      346.24      8.56 o 
  -2   9   6       71.13       73.68      3.41 o 
  -1   9   6      111.36      119.32      4.45 o 
   0   9   6       97.34      102.44      6.12 o 
   1   9   6       62.41       70.75      5.45 o 
   2   9   6       13.91       13.34      3.00 o 
   3   9   6      382.44      365.71     14.03 o 
   4   9   6       38.20       37.22      5.15 o 
   5   9   6       54.38       68.71      6.84 o 
  -3  10   6      156.94      160.55      7.65 o 
   0  10   6       24.42       22.68      3.54 o 
   1  10   6       58.09       51.16      5.08 o 
   2  10   6      180.30      154.01      8.71 o 
   3  10   6       35.79       30.33      4.67 o 
   4  10   6      110.98      112.89      8.17 o 
   0  11   6       65.18       62.79      5.76 o 
   1  11   6      125.87      131.09      8.10 o 
   2  11   6        7.10        9.39      2.96 o 
  -3  -5   7        1.70        2.23      1.83 o 
  -2  -5   7       44.18       50.01      4.65 o 
  -1  -5   7       62.20       71.92      5.18 o 
   0  -5   7      184.03      193.55      8.60 o 
   1  -5   7        0.32        0.38      1.67 o 
   2  -5   7       13.97       19.35      2.52 o 
  -4  -4   7       49.63       57.02      5.09 o 
  -3  -4   7        7.70        8.98      2.47 o 
  -2  -4   7       12.98       10.82      2.53 o 
  -1  -4   7      409.69      452.87     13.36 o 
   0  -4   7      144.61      127.59      6.51 o 
   1  -4   7      319.95      338.62      8.11 o 
   2  -4   7        6.84        8.37      2.40 o 
   3  -4   7      407.12      388.63      9.14 o 
  -5  -3   7       58.40       70.57      5.61 o 
  -4  -3   7        0.68       -0.45      1.38 o 
  -3  -3   7       65.83       62.74      4.59 o 
  -2  -3   7      664.54      647.74     16.43 o 
  -1  -3   7        3.29        6.72      1.84 o 
   0  -3   7       71.61       82.94      3.48 o 
   1  -3   7        4.96        3.94      1.23 o 
   2  -3   7      843.72      801.74     13.80 o 
   3  -3   7       30.52       29.61      2.51 o 
   4  -3   7       26.29       29.70      4.43 o 
  -5  -2   7        0.23        0.43      1.51 o 
  -4  -2   7      684.65      671.44     17.47 o 
  -3  -2   7      180.67      197.13      7.91 o 
  -2  -2   7      173.85      175.56      4.88 o 
  -1  -2   7        4.30        4.61      1.25 o 
   0  -2   7       29.62       28.69      2.08 o 
   1  -2   7      870.03      862.11     13.88 o 
   2  -2   7       44.50       44.89      2.65 o 
   3  -2   7       10.59        8.89      1.55 o 
   4  -2   7      144.40      123.46      7.49 o 
   5  -2   7      259.71      264.27     11.74 o 
  -6  -1   7        1.22        0.96      1.72 o 
  -5  -1   7       93.72       93.23      5.85 o 
  -4  -1   7      407.62      425.82     12.72 o 
  -3  -1   7       56.54       60.95      2.78 o 
  -2  -1   7      906.15      865.30     15.94 o 
  -1  -1   7      422.12      445.27      8.95 o 
   0  -1   7      710.58      727.25     11.56 o 
   1  -1   7      522.84      567.00      9.89 o 
   2  -1   7        0.15        0.69      0.69 o 
   3  -1   7       14.60       11.75      2.66 o 
   4  -1   7       19.73       33.15      4.17 o 
   5  -1   7      293.54      295.14     11.98 o 
  -6   0   7        0.64        0.55      1.44 o 
  -5   0   7       61.03       56.59      4.44 o 
  -4   0   7      235.84      231.84      5.89 o 
  -3   0   7      329.43      333.71      6.99 o 
  -2   0   7       96.85       92.81      3.20 o 
  -1   0   7      230.04      227.42      6.34 o 
   0   0   7     3959.30     4029.64     48.10 o 
   1   0   7      501.46      529.86      8.99 o 
   2   0   7       87.31       77.61      4.97 o 
   3   0   7       40.38       40.02      4.02 o 
   4   0   7      751.26      780.79     20.18 o 
   5   0   7        7.45        8.00      2.48 o 
   6   0   7       25.91       22.63      4.03 o 
  -6   1   7       15.12       17.35      3.01 o 
  -5   1   7      402.06      406.96      8.73 o 
  -4   1   7        2.08        1.89      0.88 o 
  -3   1   7       76.82       68.72      4.69 o 
  -2   1   7       39.85       29.23      1.80 o 
  -1   1   7     2375.76     2095.93     42.85 o 
   0   1   7        6.91        6.66      0.89 o 
   1   1   7       53.33       54.43      2.07 o 
   2   1   7      119.43      126.27      6.20 o 
   3   1   7     1007.70      998.63     22.98 o 
   4   1   7       36.27       37.41      4.05 o 
   5   1   7        0.18        2.73      1.70 o 
   6   1   7       25.60       25.30      3.98 o 
  -6   2   7       89.17       97.16      5.05 o 
  -5   2   7      219.26      232.90      6.34 o 
  -4   2   7      126.23      103.07      4.41 o 
  -3   2   7       17.78       17.52      2.01 o 
  -2   2   7      486.49      460.46      8.01 o 
  -1   2   7      925.30      903.30     12.76 o 
   0   2   7        0.25        0.60      0.73 o 
   1   2   7        0.92        0.92      0.92 o 
   2   2   7      104.28      114.07      5.63 o 
   3   2   7      175.70      180.08      7.59 o 
   4   2   7        7.24        7.11      1.96 o 
   5   2   7       10.47        8.05      2.32 o 
   6   2   7      305.71      313.86     11.92 o 
  -6   3   7      159.47      162.51      5.57 o 
  -5   3   7       57.58       53.25      5.78 o 
  -4   3   7       17.61       21.07      2.70 o 
  -3   3   7       87.85       93.51      3.31 o 
  -2   3   7     1331.56     1292.26     18.15 o 
  -1   3   7      514.67      579.92     13.11 o 
   0   3   7        3.21        2.94      1.20 o 
   1   3   7       69.50       62.48      3.75 o 
   2   3   7      695.91      710.51     16.93 o 
   3   3   7       13.99       11.98      2.25 o 
   4   3   7       64.30       73.63      4.85 o 
   5   3   7       24.40       21.10      3.13 o 
   6   3   7      258.64      268.65     10.71 o 
  -6   4   7        9.50        7.37      1.27 o 
  -5   4   7       68.64       65.76      3.36 o 
  -4   4   7       20.72       18.97      1.88 o 
  -3   4   7      847.01      825.78     12.92 o 
  -2   4   7       15.60       16.34      1.39 o 
  -1   4   7       29.10       24.50      1.85 o 
   0   4   7       83.69       82.27      4.22 o 
   1   4   7      515.89      463.43     12.16 o 
   2   4   7        0.65        1.42      0.95 o 
   3   4   7      446.18      439.48     12.31 o 
   4   4   7        9.78       10.28      2.28 o 
   5   4   7      903.49      930.89     22.33 o 
   6   4   7        0.12       -1.98      1.32 o 
  -6   5   7      117.03      121.70      4.24 o 
  -5   5   7       38.89       35.52      2.36 o 
  -4   5   7      179.32      175.26      4.38 o 
  -3   5   7        4.91        6.73      1.50 o 
  -2   5   7       78.47       75.86      2.28 o 
  -1   5   7       25.69       20.80      1.96 o 
   0   5   7      364.61      340.08      7.26 o 
   1   5   7      178.30      191.52      5.11 o 
   2   5   7        0.22        0.26      0.75 o 
   3   5   7       73.86       87.63      4.67 o 
   4   5   7      633.64      671.71     28.61 o 
   5   5   7      147.91      136.26      6.56 o 
   6   5   7       43.82       35.99      4.84 o 
  -5   6   7       36.88       39.18      3.17 o 
  -4   6   7        0.60        0.83      1.07 o 
  -3   6   7      168.55      168.58      5.06 o 
  -2   6   7     1087.04     1060.03     15.72 o 
  -1   6   7      220.24      216.57      5.39 o 
   0   6   7      723.73      743.68     21.01 o 
   1   6   7      515.89      494.65      9.37 o 
   2   6   7       17.29       21.82      1.92 o 
   3   6   7       31.91       28.92      3.32 o 
   4   6   7      431.23      413.20      9.04 o 
   5   6   7        1.20       -1.49      1.28 o 
   6   6   7        4.42        3.39      2.36 o 
  -5   7   7      274.93      286.27      8.23 o 
  -4   7   7        1.72        2.23      1.17 o 
  -3   7   7      147.40      150.05      4.95 o 
  -2   7   7      568.93      556.72     10.04 o 
  -1   7   7       17.86       17.28      2.56 o 
   0   7   7      768.01      749.47     15.85 o 
   1   7   7       79.44       78.81      3.33 o 
   2   7   7       25.08       24.70      2.04 o 
   3   7   7     1072.96     1061.74     26.90 o 
   4   7   7        5.32        5.26      2.21 o 
   5   7   7        7.62       12.73      3.22 o 
   6   7   7        0.11       -1.88      1.63 o 
  -4   8   7        0.23        0.40      1.18 o 
  -3   8   7       12.38       14.48      1.92 o 
  -2   8   7      124.00      125.30      6.65 o 
  -1   8   7       57.63       44.75      3.75 o 
   0   8   7       28.60       27.76      2.25 o 
   1   8   7      231.41      238.95      6.29 o 
   2   8   7     2611.13     2648.75     54.20 o 
   3   8   7        3.07        2.48      1.91 o 
   4   8   7      104.26       96.42      7.11 o 
   5   8   7       16.16       21.01      4.19 o 
  -3   9   7      234.08      247.27     10.70 o 
  -2   9   7      137.63      142.46      7.46 o 
  -1   9   7        0.44        1.14      1.37 o 
   0   9   7        9.71        9.02      3.12 o 
   1   9   7      423.31      432.71     14.43 o 
   2   9   7      184.38      188.89      9.41 o 
   3   9   7       54.98       52.78      5.60 o 
   4   9   7       56.51       53.39      5.92 o 
   5   9   7      318.74      334.72     14.89 o 
  -2  10   7       81.59       97.67      6.50 o 
  -1  10   7       14.44       17.57      3.16 o 
   0  10   7        4.47        3.00      1.90 o 
   1  10   7      286.24      284.06     11.71 o 
   2  10   7       31.32       37.38      4.87 o 
   3  10   7        0.46       -1.01      1.73 o 
   4  10   7       21.64       20.85      4.46 o 
   0  11   7      581.44      672.55     19.99 o 
   1  11   7       27.63       22.69      3.97 o 
   2  11   7       23.22       22.50      4.24 o 
  -3  -4   8       39.53       37.91      4.30 o 
  -2  -4   8       38.42       59.01      5.01 o 
  -1  -4   8      192.39      179.71      8.16 o 
   0  -4   8       12.15        9.51      2.36 o 
   1  -4   8      129.13      123.87      4.91 o 
   2  -4   8       99.34       85.99      6.49 o 
  -4  -3   8       17.49       10.63      2.86 o 
  -3  -3   8      337.75      344.44     11.75 o 
  -2  -3   8       93.94       87.15      5.45 o 
  -1  -3   8        5.89        5.09      1.85 o 
   0  -3   8       46.23       41.13      4.89 o 
   1  -3   8      109.46      125.97      4.67 o 
   2  -3   8       26.59       22.95      3.84 o 
   3  -3   8       34.42       32.32      4.62 o 
  -5  -2   8       51.02       59.51      5.41 o 
  -4  -2   8      288.55      300.74     10.90 o 
  -3  -2   8        6.17        5.63      1.98 o 
  -2  -2   8        2.33        2.85      1.43 o 
  -1  -2   8       29.21       35.88      2.39 o 
   0  -2   8      604.80      620.77     11.01 o 
   1  -2   8       11.54       10.55      1.65 o 
   2  -2   8       16.03       18.08      3.33 o 
   3  -2   8       49.48       52.85      5.17 o 
   4  -2   8      496.57      507.39     17.08 o 
  -5  -1   8      142.60      146.22      7.60 o 
  -4  -1   8       89.28       78.57      5.29 o 
  -3  -1   8       84.73       97.12      3.74 o 
  -2  -1   8       19.97       26.41      2.36 o 
  -1  -1   8      549.16      581.39     10.29 o 
   0  -1   8     1100.09     1105.18     33.02 o 
   1  -1   8       20.18       28.06      3.47 o 
   2  -1   8      142.32      148.28      7.58 o 
   3  -1   8      133.03      131.66      7.39 o 
   4  -1   8      115.04      123.37      7.62 o 
   5  -1   8       36.18       35.83      4.94 o 
  -5   0   8       90.25       75.63      5.32 o 
  -4   0   8       53.30       53.76      2.88 o 
  -3   0   8       20.45       17.78      1.83 o 
  -2   0   8      904.11      856.50     13.49 o 
  -1   0   8      768.18      807.22     15.92 o 
   0   0   8       93.00       90.11      3.14 o 
   1   0   8       50.19       40.28      3.78 o 
   2   0   8       41.82       44.74      4.29 o 
   3   0   8      479.12      479.43     14.95 o 
   4   0   8      315.64      317.39     12.20 o 
   5   0   8       16.03       14.63      3.60 o 
  -6   1   8       78.49       80.43      5.66 o 
  -5   1   8       42.82       36.96      2.70 o 
  -4   1   8       27.09       25.27      2.14 o 
  -3   1   8       81.27       67.19      2.95 o 
  -2   1   8      279.94      247.90      5.98 o 
  -1   1   8        5.01        7.23      1.68 o 
   0   1   8      272.95      252.45      8.79 o 
   1   1   8      169.28      171.70      7.24 o 
   2   1   8     1997.04     2109.60     41.69 o 
   3   1   8      122.51      115.68      6.55 o 
   4   1   8      246.68      256.31     10.44 o 
   5   1   8       17.80       17.06      3.35 o 
   6   1   8      180.24      195.39     10.07 o 
  -6   2   8        3.77        3.65      1.33 o 
  -5   2   8       29.31       31.37      2.54 o 
  -4   2   8        0.40        0.43      0.76 o 
  -3   2   8      352.90      338.80      7.18 o 
  -2   2   8       93.57       92.81      3.22 o 
  -1   2   8      321.45      285.52      5.78 o 
   0   2   8      131.35      134.79      6.20 o 
   1   2   8     1222.83     1178.30     25.25 o 
   2   2   8      171.74      175.93      7.52 o 
   3   2   8      207.83      223.15      9.12 o 
   4   2   8      551.88      560.94     16.44 o 
   5   2   8      391.79      394.17     13.68 o 
   6   2   8       92.15       95.65      6.77 o 
  -6   3   8       11.23       15.94      2.20 o 
  -5   3   8       20.52       17.00      3.57 o 
  -4   3   8      359.00      341.66      7.66 o 
  -3   3   8      336.57      339.98      7.16 o 
  -2   3   8      136.61      160.12      4.24 o 
  -1   3   8       17.03       17.45      2.48 o 
   0   3   8       85.07       67.84      4.25 o 
   1   3   8       98.35       89.92      4.88 o 
   2   3   8       85.13       85.57      4.93 o 
   3   3   8       88.50       92.73      5.50 o 
   4   3   8        3.96        5.92      2.04 o 
   5   3   8      259.84      252.95     10.38 o 
   6   3   8      265.64      265.62     11.15 o 
  -6   4   8        0.19        0.10      1.11 o 
  -5   4   8       11.34       10.26      2.18 o 
  -4   4   8      604.88      579.29     10.75 o 
  -3   4   8        1.35        2.77      0.89 o 
  -2   4   8       28.63       32.27      4.45 o 
  -1   4   8      108.75      106.54      5.36 o 
   0   4   8      497.25      470.97     12.77 o 
   1   4   8      134.21      153.21      6.53 o 
   2   4   8       77.36       73.88      4.39 o 
   3   4   8      143.89      149.53      6.79 o 
   4   4   8      341.18      356.97     11.92 o 
   5   4   8      220.99      229.03      9.70 o 
   6   4   8       11.72       10.05      2.73 o 
  -5   5   8      445.61      461.33      8.27 o 
  -4   5   8       97.49       95.65      3.29 o 
  -3   5   8       30.30       24.97      1.67 o 
  -2   5   8       47.98       50.00      3.85 o 
  -1   5   8      669.82      641.26     15.98 o 
   0   5   8       70.56       73.82      3.14 o 
   1   5   8       95.17       97.76      5.01 o 
   2   5   8        1.78       -0.22      0.82 o 
   3   5   8      310.70      293.98      9.70 o 
   4   5   8      163.72      157.52      7.18 o 
   5   5   8      153.59      168.08      7.81 o 
   6   5   8       26.40       26.82      4.63 o 
  -5   6   8      145.79      154.20      4.61 o 
  -4   6   8      178.39      178.19      4.53 o 
  -3   6   8      176.93      181.96      5.39 o 
  -2   6   8      468.75      441.49     13.08 o 
  -1   6   8       12.24       10.96      2.16 o 
   0   6   8      130.04      131.17      4.32 o 
   1   6   8      494.70      490.43      9.74 o 
   2   6   8      325.46      301.95      7.30 o 
   3   6   8      164.88      163.03      5.33 o 
   4   6   8      235.08      211.85      6.31 o 
   5   6   8        2.66       -0.74      1.47 o 
   6   6   8      102.86      108.03      8.03 o 
  -5   7   8        6.95       11.54      2.78 o 
  -4   7   8        2.27        1.31      1.23 o 
  -3   7   8       24.98       25.81      3.59 o 
  -2   7   8        9.17        8.10      2.10 o 
  -1   7   8      375.02      383.90     11.83 o 
   0   7   8       18.79       19.07      1.95 o 
   1   7   8      150.39      149.34      4.85 o 
   2   7   8      831.78      842.12     14.56 o 
   3   7   8      135.19      132.21      4.73 o 
   4   7   8        3.70        4.18      2.14 o 
   5   7   8        7.31        3.62      2.25 o 
  -4   8   8       39.91       45.76      5.14 o 
  -3   8   8      493.43      502.43     15.80 o 
  -2   8   8       15.35       17.40      3.08 o 
  -1   8   8       69.24       70.17      4.77 o 
   0   8   8       97.47      103.95      4.11 o 
   1   8   8      242.03      247.64      6.62 o 
   2   8   8       59.64       62.59      3.85 o 
   3   8   8       25.68       28.88      4.31 o 
   4   8   8       90.99       97.31      7.39 o 
   5   8   8      180.63      175.15     10.31 o 
  -3   9   8       13.85       15.61      3.33 o 
  -2   9   8       76.20       75.23      5.50 o 
  -1   9   8      123.16      136.59      7.07 o 
   0   9   8       41.39       41.62      2.92 o 
   1   9   8       48.74       58.39      5.07 o 
   2   9   8        2.00        1.46      1.81 o 
   3   9   8       18.18       13.22      3.33 o 
   4   9   8      585.97      550.27     19.29 o 
  -2  10   8       13.59       11.91      3.01 o 
  -1  10   8       30.74       35.86      4.06 o 
   0  10   8       50.75       62.95      5.30 o 
   1  10   8      207.85      207.82     10.09 o 
   2  10   8        4.68        3.45      2.06 o 
   3  10   8      221.31      226.03     11.49 o 
   1  11   8       70.53       70.06      6.02 o 
  -3  -3   9      200.30      204.93      9.03 o 
  -2  -3   9        1.49        0.30      1.49 o 
  -1  -3   9        0.69        1.12      1.57 o 
   1  -3   9      237.76      231.83      9.90 o 
   2  -3   9       27.63       29.48      4.45 o 
  -4  -2   9      151.74      167.11      8.26 o 
  -3  -2   9       99.89       98.97      5.98 o 
  -2  -2   9       19.83       26.47      3.31 o 
  -1  -2   9       62.00       63.18      3.21 o 
   0  -2   9      212.81      226.58      8.99 o 
   1  -2   9       21.28       23.20      3.54 o 
   2  -2   9       17.87       12.92      3.22 o 
   3  -2   9        0.97        1.01      2.14 o 
  -4  -1   9      446.74      465.82     14.28 o 
  -3  -1   9       51.85       51.80      4.22 o 
  -2  -1   9      133.98      138.69      4.62 o 
  -1  -1   9       60.67       58.77      3.01 o 
   0  -1   9      273.31      278.30      9.80 o 
   1  -1   9       90.28      101.34      6.05 o 
   2  -1   9        7.55        8.46      2.57 o 
   3  -1   9       20.48       20.13      3.88 o 
   4  -1   9       88.49       90.79      6.97 o 
  -5   0   9       76.70       82.73      5.80 o 
  -4   0   9        5.10        5.34      1.90 o 
  -3   0   9      199.27      201.96      5.75 o 
  -2   0   9      194.02      172.58      5.04 o 
  -1   0   9      762.88      810.44     19.58 o 
   0   0   9      143.24      122.74      6.20 o 
   1   0   9       51.78       59.93      4.57 o 
   2   0   9      118.31      132.57      7.36 o 
   3   0   9      491.37      487.85     15.99 o 
   4   0   9        7.40        5.32      2.65 o 
  -5   1   9        1.57       -0.22      1.38 o 
  -4   1   9       13.26        7.75      1.68 o 
  -3   1   9      131.08      126.75      7.04 o 
  -2   1   9      162.08      151.25      4.55 o 
  -1   1   9       18.14       11.40      2.38 o 
   0   1   9      473.37      493.24     13.96 o 
   1   1   9       62.84       62.20      4.57 o 
   2   1   9      245.78      266.14     10.32 o 
   3   1   9      125.68      129.75      7.52 o 
   4   1   9       14.04       15.52      3.30 o 
   5   1   9       39.50       34.96      4.92 o 
  -5   2   9       17.50       11.95      1.95 o 
  -4   2   9      314.84      307.36     16.66 o 
  -3   2   9       93.43       87.56     10.18 o 
  -2   2   9       88.78       90.44      5.45 o 
  -1   2   9        0.09        1.21      1.28 o 
   0   2   9       92.42       92.07      5.40 o 
   1   2   9      151.90      145.12      6.73 o 
   2   2   9      157.81      145.52      7.11 o 
   3   2   9        9.38       10.68      2.58 o 
   4   2   9      274.10      270.83     11.25 o 
   5   2   9      144.10      142.42      8.28 o 
  -5   3   9       97.67       96.72      4.27 o 
  -4   3   9       16.58       22.80      2.17 o 
  -3   3   9      226.53      230.77      5.87 o 
  -2   3   9       53.59       51.80      4.06 o 
  -1   3   9       69.05       53.70      4.12 o 
   0   3   9       83.83       70.29      4.65 o 
   1   3   9       81.54       77.51      4.84 o 
   2   3   9       69.04       64.92      4.68 o 
   3   3   9      457.77      456.74     14.08 o 
   4   3   9      479.83      516.30     15.94 o 
   5   3   9      361.09      393.78     14.20 o 
  -5   4   9       44.60       39.84      3.14 o 
  -4   4   9      354.88      342.56      7.85 o 
  -3   4   9      128.85      119.34      6.41 o 
  -2   4   9      173.61      153.14      7.10 o 
  -1   4   9       13.40       12.96      2.50 o 
   0   4   9      573.48      576.69     15.38 o 
   1   4   9        0.72        0.31      1.07 o 
   2   4   9      273.08      252.79      9.18 o 
   3   4   9      256.16      270.08      9.95 o 
   4   4   9      457.58      477.71     14.76 o 
   5   4   9      158.06      174.26      8.74 o 
  -5   5   9      179.96      178.68      4.95 o 
  -4   5   9       16.62       11.77      2.81 o 
  -3   5   9       12.49       13.67      2.72 o 
  -2   5   9       51.67       47.76      4.24 o 
  -1   5   9      310.13      322.85     10.70 o 
   0   5   9       41.76       59.10      4.25 o 
   1   5   9       72.66       60.80      4.24 o 
   2   5   9      352.19      327.70     10.84 o 
   3   5   9      319.69      294.49     10.14 o 
   4   5   9       51.04       47.44      4.29 o 
   5   5   9       17.85       14.80      3.07 o 
  -5   6   9      150.59      163.48      9.01 o 
  -4   6   9       96.42      107.02      6.72 o 
  -3   6   9      104.38      107.32      6.36 o 
  -2   6   9      106.96       90.83      5.57 o 
  -1   6   9      315.60      289.84     10.19 o 
   0   6   9      213.92      216.91      6.04 o 
   1   6   9       73.70       71.80      3.45 o 
   2   6   9      261.18      258.22     10.70 o 
   3   6   9      591.91      579.48     11.83 o 
   4   6   9        2.79        3.04      1.26 o 
   5   6   9        4.50        4.95      1.55 o 
  -4   7   9        1.27        3.88      1.99 o 
  -3   7   9       78.84       82.62      5.87 o 
  -2   7   9      407.17      411.35     13.30 o 
  -1   7   9       61.73       66.17      4.71 o 
   0   7   9       11.34        9.29      1.60 o 
   1   7   9       50.59       42.96      2.81 o 
   2   7   9     1037.99     1033.02     17.35 o 
   3   7   9       36.24       34.82      3.46 o 
   4   7   9        0.19        0.81      1.78 o 
   5   7   9        9.98       10.40      3.24 o 
  -3   8   9       28.62       35.85      4.42 o 
  -2   8   9        4.43        6.14      2.14 o 
  -1   8   9        0.16        0.07      1.43 o 
   0   8   9        9.53       10.86      1.79 o 
   1   8   9     1139.23     1170.77     27.94 o 
   2   8   9       19.48       20.33      2.30 o 
   3   8   9       32.52       32.25      4.63 o 
   4   8   9       20.64       22.54      4.42 o 
   5   8   9      165.40      172.09     10.52 o 
  -3   9   9       25.80       30.88      4.48 o 
  -2   9   9       15.86       13.89      3.03 o 
  -1   9   9      195.01      186.61      8.55 o 
   0   9   9       50.33       57.24      4.49 o 
   1   9   9      354.77      373.08     24.85 o 
   2   9   9      107.11      106.51      7.29 o 
   3   9   9        0.25        1.49      2.00 o 
   4   9   9       53.75       49.79      6.08 o 
  -1  10   9        1.82       -1.34      1.39 o 
   0  10   9      294.24      313.08     11.40 o 
   1  10   9       43.56       45.57      5.08 o 
   2  10   9       67.30       83.35      6.81 o 
   3  10   9        1.67        2.89      2.15 o 
   0  -2  10        1.67        2.39      1.88 o 
   1  -2  10        1.63        0.34      1.82 o 
  -1  -1  10       96.02       99.48      6.06 o 
   0  -1  10        1.21        2.57      1.81 o 
   1  -1  10        0.53        0.19      1.53 o 
   2  -1  10       73.01       70.62      5.76 o 
   3  -1  10      114.08      114.72      7.90 o 
  -4   0  10        8.16        5.99      2.10 o 
  -3   0  10      113.19      125.12      6.91 o 
  -2   0  10      564.65      584.77     16.43 o 
  -1   0  10        7.63        8.60      2.35 o 
   0   0  10        0.12        0.07      1.34 o 
   1   0  10        8.51       10.80      2.60 o 
   2   0  10      405.60      445.86     14.74 o 
   3   0  10       44.53       44.64      5.18 o 
  -4   1  10       60.45       44.89      4.46 o 
  -3   1  10      237.10      214.09      9.16 o 
  -2   1  10       14.95       14.36      2.92 o 
  -1   1  10        8.95        2.05      1.67 o 
   0   1  10      345.66      355.94     12.01 o 
   1   1  10     1035.37     1061.61     24.76 o 
   2   1  10        4.40        4.03      2.05 o 
   3   1  10      164.06      176.08      9.14 o 
   4   1  10        7.64       17.97      3.81 o 
  -4   2  10      249.08      262.32     10.54 o 
  -3   2  10        5.75        4.24      1.87 o 
  -2   2  10       15.14       15.05      2.95 o 
  -1   2  10       28.96       37.31      3.97 o 
   0   2  10      349.08      376.85     12.40 o 
   1   2  10       61.18       70.75      4.97 o 
   2   2  10      649.77      662.68     18.21 o 
   3   2  10       42.00       58.05      5.30 o 
   4   2  10      292.87      311.79     12.65 o 
  -4   3  10      345.08      339.29     12.37 o 
  -3   3  10        0.68        0.78      1.43 o 
  -2   3  10       12.82        8.88      2.34 o 
  -1   3  10       48.84       49.21      4.49 o 
   0   3  10      596.89      593.05     16.31 o 
   1   3  10       12.24       14.83      2.78 o 
   2   3  10       14.25       11.04      2.48 o 
   3   3  10      151.68      157.20      7.92 o 
   4   3  10        6.21        5.01      2.25 o 
   5   3  10       10.83       15.33      3.52 o 
  -4   4  10       64.66       56.45      5.16 o 
  -3   4  10       20.95       13.74      2.80 o 
  -1   4  10      452.35      445.14     13.67 o 
   0   4  10        9.00       12.52      2.57 o 
   1   4  10       29.83       30.94      3.65 o 
   2   4  10       34.30       26.03      3.37 o 
   3   4  10      200.02      211.92      9.17 o 
   4   4  10        0.68        1.55      1.71 o 
   5   4  10        7.83        4.75      2.29 o 
  -4   5  10        1.43        2.04      1.89 o 
  -3   5  10       40.73       39.13      4.31 o 
  -2   5  10       79.37      103.33      6.23 o 
  -1   5  10        6.77       12.29      2.56 o 
   0   5  10      440.04      414.31     13.04 o 
   1   5  10        7.73        7.53      2.07 o 
   2   5  10      671.83      678.98     18.13 o 
   3   5  10       55.14       54.05      5.09 o 
   4   5  10       38.67       36.64      4.21 o 
   5   5  10        3.90        7.95      2.50 o 
  -4   6  10       25.49       24.53      3.96 o 
  -3   6  10       84.84       80.43      5.80 o 
  -2   6  10       70.79       79.18      5.56 o 
  -1   6  10      184.58      182.30      8.23 o 
   0   6  10        4.40        5.97      1.89 o 
   1   6  10      382.04      361.22      8.66 o 
   2   6  10       38.18       36.35      3.73 o 
   3   6  10       49.15       58.56      4.58 o 
   4   6  10        3.51        1.36      1.42 o 
   5   6  10       38.38       42.82      3.58 o 
  -3   7  10      193.62      182.00      9.00 o 
  -2   7  10        0.12       -0.63      1.39 o 
  -1   7  10       35.64       32.79      3.88 o 
   0   7  10       15.88        7.87      2.25 o 
   1   7  10      332.77      331.15      8.33 o 
   2   7  10        2.82        2.50      1.14 o 
   3   7  10        0.40        0.60      1.47 o 
   4   7  10        0.29       -0.78      1.80 o 
  -3   8  10        4.50        4.84      2.28 o 
  -2   8  10        1.39        6.18      2.14 o 
  -1   8  10        6.72        5.48      2.14 o 
   0   8  10      556.89      561.94     16.19 o 
   1   8  10       46.48       41.14      3.10 o 
   2   8  10       11.41        8.97      1.73 o 
   3   8  10       17.35       15.91      2.23 o 
   4   8  10      156.18      152.63      9.56 o 
  -2   9  10        6.21        7.57      2.57 o 
  -1   9  10      140.01      143.73      7.81 o 
   0   9  10      160.41      175.32      8.30 o 
   1   9  10        6.97       11.57      2.02 o 
   2   9  10       54.94       50.19      5.68 o 
   3   9  10      238.76      238.28     11.84 o 
   0  10  10       27.44       30.30      4.01 o 
   1  10  10        3.00        0.28      1.81 o 
   2  10  10       17.00       12.99      3.50 o 
  -1  -1  11      140.05      130.97      7.21 o 
   0  -1  11       36.58       42.50      4.53 o 
  -2   0  11       89.13       96.49      6.26 o 
  -1   0  11       54.85       54.96      4.98 o 
   0   0  11       69.24       68.78      5.35 o 
   1   0  11       61.06       50.40      4.75 o 
   2   0  11      126.23      122.03      7.56 o 
  -3   1  11      118.20      131.44      7.60 o 
  -2   1  11       60.59       56.73      5.08 o 
  -1   1  11       17.19       14.65      3.10 o 
   0   1  11      305.73      339.02     12.15 o 
   1   1  11      276.31      271.18     10.63 o 
   2   1  11       28.35       25.50      3.94 o 
   3   1  11        0.22        0.37      2.02 o 
  -3   2  11       29.55       29.77      4.06 o 
  -2   2  11       46.94       55.98      5.12 o 
  -1   2  11       54.35       48.09      4.65 o 
   0   2  11      629.04      626.66     17.58 o 
   1   2  11       85.06       95.76      6.12 o 
   2   2  11      159.54      154.23      8.02 o 
   3   2  11      113.56      118.84      7.39 o 
  -3   3  11       52.75       54.30      5.11 o 
  -2   3  11       77.11       77.70      5.77 o 
  -1   3  11       41.65       28.48      3.81 o 
   0   3  11      212.15      218.17      9.34 o 
   1   3  11       32.85       33.02      4.07 o 
   2   3  11        1.01        2.49      1.70 o 
   3   3  11       34.42       37.16      4.44 o 
   4   3  11      569.64      596.80     18.62 o 
  -4   4  11       88.85       80.35      6.26 o 
  -3   4  11        7.19        7.47      2.56 o 
  -2   4  11       50.51       52.24      4.95 o 
  -1   4  11      237.11      234.96      9.84 o 
   0   4  11       12.59       11.17      2.69 o 
   1   4  11       50.45       41.25      4.26 o 
   2   4  11      207.33      193.09      8.79 o 
   3   4  11      127.10      120.77      6.95 o 
   4   4  11        8.39        9.45      2.75 o 
  -3   5  11       55.70       69.93      5.59 o 
  -2   5  11      203.85      203.97      9.47 o 
  -1   5  11      185.03      176.93      8.62 o 
   0   5  11        8.91        6.31      2.10 o 
   1   5  11      287.53      272.93     10.54 o 
   2   5  11       30.79       37.25      4.20 o 
   3   5  11       19.42       16.98      3.13 o 
   4   5  11       42.57       41.89      4.54 o 
  -3   6  11       81.36       72.22      5.92 o 
  -2   6  11       66.67       67.73      5.43 o 
  -1   6  11        1.28        1.46      1.60 o 
   0   6  11       11.33       18.93      3.28 o 
   1   6  11       18.52       22.82      3.35 o 
   2   6  11      213.41      205.38      8.94 o 
   3   6  11       34.86       27.01      3.73 o 
   4   6  11       84.83       88.70      6.03 o 
  -3   7  11       68.83       71.80      5.91 o 
  -2   7  11       85.15      107.06      6.92 o 
  -1   7  11       25.49       25.60      3.78 o 
   0   7  11       96.71      110.60      6.64 o 
   1   7  11      282.99      277.59      7.85 o 
   2   7  11        3.92        4.62      2.39 o 
   3   7  11      102.22       96.49      4.70 o 
  -2   8  11        6.90        6.28      2.49 o 
  -1   8  11      175.60      206.79      9.59 o 
   0   8  11      389.74      374.21     13.11 o 
   1   8  11        7.71        4.67      1.53 o 
   2   8  11        9.26        9.36      1.93 o 
   3   8  11        2.71        2.34      1.36 o 
  -1   9  11      279.16      314.22     12.36 o 
   0   9  11       75.17       87.67      6.07 o 
   1   9  11      104.30      102.78      6.48 o 
   2   9  11       31.31       30.60      4.50 o 
   0   1  12      414.88      408.97     14.05 o 
  -2   2  12        2.10        2.20      2.11 o 
  -1   2  12      451.72      488.58     15.77 o 
   0   2  12       70.05       79.87      5.89 o 
   1   2  12        9.53       10.33      2.90 o 
   2   2  12        3.46        0.63      1.71 o 
  -2   3  12      105.17      121.83      7.53 o 
  -1   3  12      358.67      381.48     13.68 o 
   0   3  12        7.32        8.64      2.68 o 
   1   3  12       17.15       20.31      3.69 o 
   2   3  12      126.06      129.25      7.54 o 
  -2   4  12      169.29      158.98      8.66 o 
  -1   4  12        1.42        0.46      1.69 o 
   0   4  12       13.10       11.18      2.96 o 
   1   4  12        1.69       -0.59      1.49 o 
   2   4  12      227.78      262.11     11.00 o 
   3   4  12        3.13        1.04      1.82 o 
  -2   5  12       14.13       10.52      3.02 o 
  -1   5  12       23.76       27.31      4.12 o 
   0   5  12        4.75        4.80      2.24 o 
   1   5  12      391.12      402.59     13.89 o 
   2   5  12        1.82        2.53      1.86 o 
   3   5  12        4.01        0.50      1.67 o 
  -2   6  12        0.47        0.33      1.77 o 
  -1   6  12        2.17        0.53      1.83 o 
   0   6  12      353.20      302.18     11.90 o 
   1   6  12       90.88       96.27      6.36 o 
   2   6  12       13.33       12.39      2.93 o 
  -1   7  12       10.84       10.97      2.95 o 
   0   7  12      313.93      300.80     11.92 o 
   1   7  12        0.08       -0.13      1.28 o 
   2   7  12       50.01       40.30      4.38 o 
   0   8  12        0.09        1.47      1.76 o 
   1   8  12       11.31       12.70      3.01 o 
                                                 
